# Supplementary material for: A Novel DNA Repair Gene Signature for Immune Checkpoint Inhibitor-Based Therapy in Gastric Cancer
Source: Front Cell Dev Biol. 2022 May 23;10:893546. doi: 10.3389/fcell.2022.893546 (PMC9168368; doi:10.3389/fcell.2022.893546)
Supplement: Supplementary file 1 [file Table2.XLSX]

## Sheet: TCGA-STAD
ID	PRKDC	FANCI	LIG1	RECQL4	FANCA	BRCA2	FANCD2	UBE2T	POLQ	PARPBP	EXO1	XRCC2	RAD54L	EME1	FANCB
TCGA-B7-A5TK-01A-12R-A36D-31	229.237	32.0872	25.7666	14.9005	15.6402	19.5536	9.22541	19.957	14.1878	16.716	7.16785	9.66919	4.57236	2.56859	2.67617
TCGA-BR-7959-01A-11R-2343-13	257.116	44.9554	32.8607	13.4849	10.7914	15.6049	14.3364	11.4517	8.44543	14.1105	8.99282	9.55758	4.01418	1.35544	3.11056
TCGA-IN-8462-01A-11R-2343-13	117.528	17.4586	19.2897	12.2147	10.7165	12.2356	9.28071	7.42873	5.76403	6.53395	4.07852	3.43345	2.72595	2.91323	1.20691
TCGA-BR-A4CR-01A-11R-A24K-31	857.747	74.6591	119.091	37.389	52.7467	55.7445	36.711	39.5303	16.1309	31.4648	20.9131	16.6068	14.1086	2.75987	4.97252
TCGA-CG-4443-01A-01R-1157-13	276.967	63.5967	33.0242	24.3452	7.4286	9.85577	28.0473	34.201	9.65964	3.77559	9.43899	7.45312	6.22728	4.48658	0.882606
TCGA-KB-A93J-01A-11R-A39E-31	286.943	64.7926	36.242	22.625	33.6682	25.947	17.0286	24.4057	15.637	8.05045	12.4049	6.89824	7.81103	5.22231	1.91535
TCGA-BR-4371-01A-01R-1157-13	530.718	64.1678	44.1923	18.9787	30.6473	21.5391	34.0091	44.9351	14.7764	17.4346	23.5328	10.4177	10.8477	4.57364	4.59319
TCGA-IN-A6RO-01A-12R-A33Y-31	488.273	92.0082	48.4991	42.7086	49.6865	471.489	33.9961	61.2409	32.4617	25.8573	28.1922	25.0968	15.4236	6.67113	3.28219
TCGA-HU-A4H3-01A-21R-A251-31	241.617	49.9992	42.2607	34.3916	37.568	17.1893	18.0651	27.6466	20.7578	19.3461	10.7972	14.0259	11.5815	4.79731	2.01304
TCGA-RD-A8MV-01A-11R-A36D-31	182.368	69.8376	41.8662	39.2042	33.1542	42.2292	21.1751	21.1751	14.9638	11.8177	12.2816	6.65504	7.92554	4.17452	1.59318
TCGA-VQ-A91X-01A-12R-A414-31	240.737	53.2485	25.8272	67.4502	16.3594	17.6153	27.1153	21.6246	17.3416	27.1636	13.6221	19.2255	16.8102	14.6365	3.30086
TCGA-D7-8575-01A-11R-2343-13	182.975	31.9268	30.0035	11.5398	6.53923	13.3554	18.0944	4.15434	6.13919	4.63132	3.18499	3.20038	3.26192	1.36939	1.18476
TCGA-BR-4257-01A-01R-1131-13	529.599	51.3346	30.7679	31.8832	33.8677	18.3197	38.7879	42.0845	12.481	14.8591	38.9027	5.31387	10.5129	3.46057	1.9845
TCGA-BR-8485-01A-11R-2402-13	487.53	58.8707	49.299	58.8243	67.397	46.9525	33.6869	20.8626	22.7444	18.7485	13.4283	30.7828	12.7313	6.15657	6.08687
TCGA-BR-4370-01A-01R-1157-13	320.295	36.8395	23.5881	10.6393	23.62	13.4744	21.2946	17.4402	9.52444	11.6905	8.80772	5.22411	5.1604	3.37656	1.9909
TCGA-D7-A748-01A-12R-A32D-31	137.564	12.2669	9.18505	7.34199	4.44145	5.4083	6.16365	9.21526	2.35669	7.49306	2.50776	1.48048	1.60134	0.755349	0.785563
TCGA-VQ-A91Z-01A-11R-A414-31	613.609	97.803	46.4145	70.5348	23.6025	59.3468	47.6819	24.7471	43.8253	10.9972	25.6602	20.1411	11.5423	8.35352	2.86173
TCGA-RD-A7C1-01A-11R-A32D-31	226.299	62.2492	40.6861	65.5404	24.0031	43.3531	32.1744	49.5383	26.3296	29.7343	27.0673	12.0867	15.7751	8.45499	4.76657
TCGA-CG-4465-01A-01R-1157-13	230.748	61.181	38.4605	17.7779	30.4308	33.6244	26.7809	48.0414	22.3098	22.7813	11.4819	11.4515	15.2078	6.29603	3.22405
TCGA-BR-8384-01A-21R-2402-13	281.097	10.4067	11.8734	8.10185	7.14732	5.58748	6.19279	3.28265	1.65296	3.65515	1.76937	2.63077	2.49109	0.558748	0.675154
TCGA-HU-A4G8-01A-11R-A251-31	733.684	126.868	53.9768	66.2424	87.9652	63.1863	33.7613	40.431	34.5666	23.2716	33.72	16.9942	22.4249	7.84667	5.98824
TCGA-BR-8382-01A-11R-2402-13	130.257	35.4088	39.722	41.3651	39.3112	27.5219	23.5374	29.5758	10.598	11.2142	10.0229	9.24244	7.80473	4.14883	1.97172
TCGA-HU-A4G9-01A-11R-A24K-31	530.651	54.5527	46.071	50.7008	43.8319	28.2156	37.5133	22.5232	25.8438	21.2898	15.3886	7.60892	10.7018	2.42878	1.87851
TCGA-BR-8289-01A-11R-2343-13	305.704	35.1995	17.5533	31.0461	29.5494	23.6674	34.8166	32.0554	10.5343	20.8366	18.8991	19.166	11.5437	5.96326	4.25781
TCGA-BR-A44U-01A-11R-A36D-31	332.624	30.9934	22.912	68.7583	12.6549	20.0702	16.5846	21.6021	9.39127	10.4791	9.61328	6.03883	1.90934	3.64106	0.532838
TCGA-HF-A5NB-01A-11R-A31P-31	171.589	37.734	57.0033	105.392	33.9959	17.1108	29.4435	32.4457	13.7848	16.9538	28.1582	8.04521	13.6769	4.13053	2.02111
TCGA-R5-A7ZE-01B-11R-A354-31	297.764	50.0211	20.3171	47.3437	23.0576	20.4746	25.2468	35.6101	30.4442	14.0173	16.0332	10.1586	10.8831	6.48889	2.42546
TCGA-HU-A4H8-01A-11R-A251-31	446.708	63.4973	73.1046	55.926	56.7404	33.1357	39.9308	22.8921	22.3322	26.226	25.997	10.1672	12.2923	6.04433	2.58316
TCGA-FP-7829-01A-11R-2055-13	586.49	102.34	51.1142	53.8513	54.9639	52.6719	26.2803	32.0215	13.6854	5.94145	23.0982	10.0582	25.4347	4.29475	4.56178
TCGA-D7-6522-01A-11R-1802-13	136.608	13.3914	37.5202	11.8922	18.9627	6.2196	6.46271	12.1758	3.09967	3.22122	5.06482	2.0867	4.98378	1.80307	0.769852
TCGA-CD-A487-01A-21R-A24K-31	275.148	61.089	44.7392	48.0092	19.6942	8.24925	20.1153	35.4743	32.6006	22.6173	21.4035	15.3342	8.37311	9.88424	5.67291
TCGA-HU-A4GF-01A-11R-A24K-31	597.904	77.5532	55.8084	77.9274	29.9909	27.271	42.1225	26.206	37.6325	15.0386	21.6585	21.3994	17.37	4.6483	4.92173
TCGA-R5-A7O7-01A-11R-A33Y-31	246.892	57.1897	18.2263	68.6277	41.1952	57.7012	29.1993	48.0301	19.2492	17.8544	23.1084	14.5997	15.5761	6.13743	5.44
TCGA-RD-A7BT-01A-11R-A33Y-31	195.291	101.473	57.5292	66.9915	40.8389	38.7033	34.3336	46.2435	17.676	33.6929	19.5323	13.5034	10.6779	3.74548	5.60179
TCGA-IN-A6RN-01A-12R-A33Y-31	94.6994	37.7503	17.9045	13.0508	5.77041	11.7565	18.1741	12.5655	5.60862	13.6441	5.44684	2.85824	3.77503	3.88289	1.40216
TCGA-CG-5719-01A-11R-1602-13	155.82	42.6755	39.6415	20.6844	21.2602	8.19404	8.81413	19.5771	5.07145	5.82441	7.70683	4.18561	4.42921	2.94543	0.974427
TCGA-D7-A6EV-01A-11R-A31P-31	460.515	65.0567	43.4593	157.16	54.3572	28.8847	39.5578	41.3697	47.4535	24.0441	19.3623	6.13668	23.7796	5.75314	2.96253
TCGA-BR-8060-01A-11R-2343-13	247.532	71.0116	42.6869	56.8753	141.571	60.179	46.8774	47.6424	24.3081	14.797	34.845	27.2814	19.3004	8.6591	7.21592
TCGA-HF-7134-01A-11R-2055-13	781.07	59.5956	45.6605	52.9591	35.7132	27.3993	27.0902	33.712	16.7898	14.7738	26.2073	9.66773	9.7413	4.20848	1.98652
TCGA-VQ-A8PM-01A-21R-A414-31	233.05	37.7383	43.1268	18.6301	21.1312	17.7657	18.4829	14.1243	15.3565	10.7955	9.50814	6.78627	7.28283	7.24604	1.85749
TCGA-D7-6818-01A-11R-1884-13	307.395	72.3837	59.3572	52.5672	7.95243	16.4399	13.2848	2.15878	7.49115	9.64993	25.8131	2.19568	11.329	3.45036	3.52416
TCGA-HU-A4GX-01A-12R-A251-31	217.079	48.15	53.343	37.2489	36.5722	24.0088	27.3335	33.0415	18.0507	19.9926	13.9757	14.2258	7.51746	4.94298	2.26553
TCGA-BR-8371-01A-11R-2343-13	136.13	8.35812	13.0585	6.14032	5.32933	7.08371	7.05061	2.58191	1.42336	2.2509	1.32406	2.63157	1.37371	0.827536	0.380667
TCGA-D7-6524-01A-11R-1802-13	289.599	26.7235	28.3032	25.6411	21.8234	10.5168	14.5246	12.7255	6.49437	9.40514	6.64064	4.02242	5.49974	2.07703	1.1409
TCGA-D7-5577-01A-01R-1602-13	215.326	37.3771	84.7996	24.7441	31.6368	17.8297	19.3952	29.3537	13.2635	13.2853	17.7862	8.08858	13.0896	3.5007	1.60902
TCGA-CG-5725-01A-11R-1602-13	609.07	114.446	45.886	76.7274	32.0235	24.4367	17.4302	62.4781	8.81184	12.9169	28.7137	12.7234	19.4075	10.7246	4.55636
TCGA-CD-8528-01A-11R-2343-13	790.421	68.4243	37.3236	51.5702	60.1451	22.9828	42.0545	35.1731	22.3914	35.5898	18.6551	10.5506	11.2629	2.98373	5.81963
TCGA-VQ-A94P-01A-13R-A414-31	213.392	9.34718	7.63573	5.75312	4.22598	4.22598	3.64672	4.08116	1.84311	2.50136	2.17223	1.21118	0.868893	0.473942	0.631922
TCGA-R5-A805-01A-11R-A36D-31	226.256	56.4603	25.3502	25.6211	16.8279	25.6572	32.0309	20.0419	21.1252	15.9974	10.8154	9.37092	6.78895	4.82088	2.47363
TCGA-CD-8532-01A-11R-2343-13	206.204	31.6505	45.9059	16.2534	33.5533	17.5378	23.6427	16.412	10.751	14.1761	10.7193	9.11776	8.30905	3.17139	1.4747
TCGA-RD-A8N4-01A-21R-A36D-31	194.964	8.95567	10.4391	6.52445	3.59875	4.39542	4.73881	5.30197	1.64828	3.26909	1.45598	2.23892	1.33236	0.618106	0.618106
TCGA-BR-8676-01A-11R-2402-13	180.703	49.8812	36.5976	85.3557	19.7511	15.4911	18.8216	62.8937	13.6709	22.1522	15.0651	19.5575	4.60859	11.657	3.71785
TCGA-BR-8297-01A-12R-2343-13	273.712	22.4124	23.2462	29.74	20.53	12.1664	11.4842	7.75717	6.9107	8.28779	11.4842	10.5998	6.40535	2.94368	1.98351
TCGA-HU-A4H4-01A-21R-A251-31	304.072	49.0406	41.5969	41.2973	31.1804	40.8134	26.2602	47.3122	23.7483	14.0577	17.1573	12.0066	11.6725	5.76134	3.98685
TCGA-VQ-A8P3-01A-11R-A36D-31	145.232	89.0635	45.9259	35.866	18.2246	24.0564	28.0112	35.2646	20.8125	18.6984	18.9353	7.39918	11.7913	6.56085	2.11405
TCGA-BR-7851-01A-11R-2203-13	561.207	76.6815	78.6876	51.6637	52.0271	28.2449	42.5346	27.1256	23.6223	19.7991	22.6919	10.3066	20.5841	5.07333	3.44522
TCGA-BR-6453-01A-11R-1802-13	206	22.0329	40.9497	29.5653	18.1072	10.2068	12.0469	16.0462	4.63721	7.16436	5.93759	2.77251	7.01715	1.49666	0.711529
TCGA-RD-A8N6-01A-11R-A36D-31	309.477	152.239	29.1431	30.6085	19.3106	23.2105	14.1225	9.67891	12.9998	11.1916	9.33619	6.31079	8.92256	5.4599	1.20543
TCGA-HF-7133-01A-11R-2055-13	382.699	127.733	78.16	27.9994	21.2112	64.4626	38.8123	25.7194	17.8602	20.8139	23.4221	13.2656	31.0049	4.43914	8.63646
TCGA-BR-4361-01A-01R-1157-13	555.81	94.7895	52.1027	54.9653	78.4421	36.6015	49.0601	57.5758	32.8928	32.6947	36.7276	19.534	20.8663	9.28991	5.27509
TCGA-D7-8572-01A-11R-2343-13	500.208	62.5728	59.6606	34.8059	42.8261	36.5034	33.8404	14.9035	26.7235	16.1026	23.0015	24.1227	15.2928	5.91778	3.64411
TCGA-CG-4437-01A-01R-1802-13	116.42	59.0932	71.8746	42.5908	26.7612	12.6343	23.6289	60.0392	12.4451	11.1627	16.9859	3.00616	15.178	6.39072	1.8079
TCGA-R5-A7ZR-01A-11R-A354-31	161.901	50.7924	56.756	30.4301	21.7909	22.5618	21.4734	17.5959	14.5348	23.6956	6.3944	14.9656	9.93173	3.49198	3.53733
TCGA-IN-A6RJ-01A-21R-A33Y-31	183.629	20.5713	21.9704	13.2352	9.60498	7.60079	8.65961	9.83187	13.1218	7.33609	5.29408	2.68486	4.46216	1.73948	0.983187
TCGA-VQ-A91S-01A-11R-A414-31	962.089	66.3058	36.2719	124.204	42.7102	30.5764	30.9066	23.3951	31.2485	17.8293	19.3269	14.3389	14.0795	4.0682	5.36531
TCGA-BR-8686-01A-11R-2402-13	273.913	38.7694	56.2811	33.4093	39.3785	26.6482	22.8413	14.0398	23.755	14.1007	13.9484	8.8929	14.9839	6.06057	2.55823
TCGA-VQ-A8PP-01A-21R-A414-31	491.571	49.3273	39.1049	33.2676	39.1326	22.1599	32.4653	14.6211	22.6994	12.0897	13.0027	6.51518	9.97335	4.26046	2.10256
TCGA-D7-6520-01A-11R-1802-13	169.1	35.2659	35.1326	19.8735	20.0734	7.42966	9.9784	13.2601	5.94706	4.51443	8.81231	3.39832	6.58008	2.29886	0.832921
TCGA-VQ-A8P8-01A-11R-A39E-31	303.016	38.7072	30.5507	20.9206	23.1828	20.4225	28.6413	18.9489	17.081	15.9395	9.73388	6.06033	6.70372	2.15847	1.47357
TCGA-FP-8631-01A-11R-2402-13	262.212	50.2785	37.3472	68.9376	30.8382	39.1408	35.4669	33.3261	29.1603	17.097	17.9649	11.1666	15.853	12.6998	4.02112
TCGA-VQ-AA6J-01A-11R-A414-31	436.614	70.1419	33.8001	52.1579	60.5626	54.9666	28.5779	29.3896	25.9188	24.2635	11.5871	10.1774	8.73571	10.8716	3.33196
TCGA-ZA-A8F6-01A-23R-A36D-31	241.878	20.2353	20.5792	12.8426	14.7854	7.89126	10.9515	9.47295	5.72503	8.06319	3.5588	4.41842	3.09461	1.54731	1.27223
TCGA-BR-6707-01A-11R-1884-13	388.182	44.8946	68.3236	115.018	58.0489	25.9159	27.3556	40.608	23.3635	19.7641	15.2485	14.8231	18.7497	7.1334	4.05753
TCGA-HU-8610-01A-22R-2402-13	388.468	29.2911	27.7115	29.6422	13.7485	14.5871	17.0637	10.5893	11.7009	9.26318	8.1321	8.34661	3.90029	3.41275	1.24809
TCGA-FP-A4BF-01A-12R-A36D-31	186.611	35.5138	40.9703	75.2369	32.9259	34.6096	25.8948	30.1665	13.5944	12.9084	11.3339	16.3226	6.29832	3.05562	2.41644
TCGA-IN-A7NT-01A-21R-A354-31	347.555	66.7888	27.3919	32.549	39.7351	37.5793	23.7565	38.3824	31.3231	13.4423	23.8833	16.0631	15.8518	10.8637	4.18487
TCGA-SW-A7EB-01A-11R-A354-31	219.529	28.6214	46.6857	43.6946	23.1669	22.6977	14.428	16.0702	15.2491	22.815	9.50137	8.38701	11.0263	3.40172	1.52491
TCGA-CD-A486-01A-11R-A24K-31	287.702	64.8813	25.3436	57.2637	18.6881	30.4308	76.3208	30.075	12.7179	14.4708	7.2881	5.75932	14.1018	7.24857	2.68856
TCGA-HU-8608-01A-11R-2402-13	698.5	92.3292	71.527	69.0156	66.2397	68.8503	45.7515	17.5967	51.3362	22.9005	18.1916	21.4796	20.5874	7.35263	4.18026
TCGA-BR-A4QL-01A-31R-A251-31	207.109	52.341	60.497	85.7218	41.0678	15.0713	22.3194	34.9999	18.9299	18.5667	23.5451	15.6009	8.23171	6.14352	2.89018
TCGA-D7-6521-01A-11R-1802-13	158.643	20.282	28.0117	7.17516	13.611	6.50301	8.93954	18.484	4.95708	7.59525	7.44402	3.24311	4.20091	1.56274	0.739361
TCGA-RD-A8N5-01A-12R-A36D-31	168.792	27.7562	20.2146	13.3727	13.0617	17.3573	10.6904	7.67766	6.08382	6.31706	4.68434	7.11398	2.58514	3.14881	1.76878
TCGA-VQ-A91V-01A-11R-A414-31	262.548	60.1065	30.4157	51.4363	29.7187	16.6715	16.5042	21.2297	14.9291	8.87938	11.1097	9.78543	5.72908	6.92786	2.6903
TCGA-VQ-A8DZ-01A-11R-A36D-31	420.116	62.2783	22.4955	75.5133	24.7555	31.5873	28.3012	34.9122	19.5732	15.4429	10.7153	6.3772	7.81889	7.28637	1.71444
TCGA-D7-6519-01A-11R-1802-13	186.52	29.9354	50.4887	35.5677	32.7827	22.4204	16.7725	32.7515	6.86149	7.37493	9.97327	6.16133	7.53052	3.36073	1.58701
TCGA-VQ-A8P2-01A-11R-A36D-31	423.017	66.2445	81.8036	84.2125	61.3082	18.5406	33.764	57.9713	21.0284	28.9462	34.7117	19.4093	17.3164	5.54835	4.02798
TCGA-BR-6710-01A-11R-1884-13	74.9467	8.66143	11.0426	3.18479	3.95866	2.14303	3.27408	1.87516	0.386937	1.81563	0.654816	0.535759	0.863167	0.744109	0.208351
TCGA-KB-A93H-01A-11R-A39E-31	253.948	84.8145	28.0613	91.3231	44.6819	38.1733	26.665	33.0835	24.8858	17.116	13.0172	17.2286	11.5984	10.5174	5.78792
TCGA-CG-4438-01A-01R-1157-13	198.034	79.6397	44.5064	42.1062	22.6153	44.8788	29.3399	32.4228	17.008	20.2772	19.1806	9.39372	10.0765	4.55202	3.10365
TCGA-BR-6452-01A-12R-1802-13	364.489	64.7206	71.4504	50.2062	43.6367	19.041	37.5211	27.2262	15.369	16.1968	19.4549	9.10655	16.5307	5.07403	2.31002
TCGA-CG-4440-01A-01R-1157-13	465.867	76.8007	59.7792	53.4938	67.2877	21.846	20.1472	44.7112	27.0782	24.7679	28.5051	23.2899	18.4825	13.8279	3.90714
TCGA-IN-7808-01A-11R-2203-13	198.437	45.4556	60.9445	21.9744	20.3721	32.6182	27.6778	12.8947	7.51554	9.27043	8.96524	9.69008	4.50169	4.99764	1.10635
TCGA-CD-8529-01A-11R-2343-13	242.671	45.2304	38.3356	23.9507	15.4155	8.85448	27.115	14.1817	14.7043	10.9157	13.993	6.61909	8.65127	4.22402	2.29346
TCGA-CG-4444-01A-01R-1157-13	294.118	220.197	46.6857	20.5324	24.0672	61.1917	22.4447	25.4	37.0086	29.6687	18.7361	13.1539	14.9889	8.88515	3.63132
TCGA-RD-A7BS-01A-11R-A32D-31	162.597	25.0324	22.9369	18.0097	28.657	16.3673	16.9337	21.3512	10.7039	12.2897	9.23141	5.88998	4.81393	3.56797	2.60518
TCGA-IN-A6RL-01A-11R-A32D-31	241.811	22.4025	20.8853	23.274	15.3654	6.13324	15.7527	16.3983	11.976	10.7493	13.6868	3.35714	8.13461	2.29189	1.48489
TCGA-D7-A4Z0-01A-22R-A251-31	260.755	20.8593	22.9284	14.6239	17.6577	21.4465	12.7644	8.22068	9.91235	7.63349	4.83734	3.62102	3.81675	1.18836	1.0905
TCGA-VQ-A8PK-01A-12R-A414-31	188.502	99.1326	31.3604	64.6636	31.1014	33.1251	37.7879	28.0252	57.5076	9.97316	17.7445	5.90942	15.2997	9.30936	4.35516
TCGA-BR-8680-01A-11R-2402-13	376.954	75.9679	63.4736	57.5635	44.2916	24.5392	38.9863	39.4183	33.9747	20.9793	35.4436	28.1337	23.3468	6.10024	2.6613
TCGA-CG-4304-01A-01R-1157-13	277.18	55.7282	38.7426	19.5425	17.602	16.2322	22.8986	2.46565	18.2412	12.0771	11.4835	9.22335	8.90373	6.91751	1.78075
TCGA-BR-6563-01A-13R-2055-13	121.633	12.0056	20.6536	5.17188	8.39371	6.39279	7.44412	9.20765	2.56051	4.34099	3.2727	1.28873	2.37398	0.830893	0.949592
TCGA-BR-4363-01A-01R-1157-13	761.463	82.2963	41.7227	41.6741	45.4288	31.5429	34.1323	25.1825	27.7396	31.9151	25.7813	13.3357	13.449	8.31864	6.78115
TCGA-BR-A4IV-01A-31R-A251-31	167.644	9.38655	8.60701	6.11888	5.02965	4.75201	4.61318	5.18983	2.1037	4.74133	1.69791	2.35999	1.46298	0.704792	0.651399
TCGA-D7-A74A-01A-11R-A32D-31	190.395	34.7867	32.1825	28.8871	21.5408	13.2781	25.2863	41.5865	11.7992	26.8777	12.5869	6.0925	5.28874	1.8808	1.35032
TCGA-CD-8530-01A-11R-2343-13	291.112	27.442	21.3345	31.7356	12.5478	10.867	13.047	17.2074	7.18918	12.5977	7.62186	8.7202	3.61123	2.06356	1.61424
TCGA-D7-6815-01A-11R-1884-13	417.788	63.9871	48.7596	53.201	29.3446	22.2226	33.3894	19.8909	15.0054	12.5309	13.8633	8.61304	11.373	4.40962	1.6655
TCGA-BR-8367-01A-11R-2343-13	421.395	30.441	30.887	28.3224	21.9347	15.5471	22.6197	10.0355	15.1966	11.8833	10.3063	7.00892	5.76643	1.67258	1.87966
TCGA-D7-A6F0-01A-11R-A31P-31	492.32	61.6224	70.5334	157.164	42.7225	34.0271	53.0827	54.6637	53.9211	26.8647	42.9141	35.4044	27.3558	33.548	4.94656
TCGA-BR-A4J7-01A-31R-A251-31	129.426	11.522	15.4214	8.30836	7.77929	6.48601	7.15225	5.66301	1.78316	2.93928	2.21426	2.21426	1.58721	0.97976	1.17571
TCGA-CG-4301-01A-01R-1157-13	150.293	31.3771	21.8217	5.54061	8.11833	46.7249	11.5701	19.6736	10.2368	12.3405	7.18502	3.80732	2.65179	1.92588	2.05921
TCGA-FP-A9TM-01A-11R-A39E-31	582.753	91.5591	52.6336	51.5639	74.5626	28.5255	44.4721	20.9187	31.3781	19.8688	15.174	15.3721	10.8754	6.83424	4.33826
TCGA-CD-8534-01A-11R-2343-13	259.863	92.6181	51.7627	17.9914	16.8482	44.5099	37.4446	16.6233	17.6915	18.3662	11.7131	8.07738	11.5257	5.80972	2.605
TCGA-D7-8576-01A-11R-2343-13	592.008	39.026	38.911	50.1455	38.8678	39.8747	22.4116	12.112	13.3347	20.7717	14.4136	13.306	10.8174	4.11406	2.20088
TCGA-HU-A4GD-01A-11R-A36D-31	484.11	67.8599	74.1326	147.863	35.6239	55.8175	44.9827	36.5632	69.8725	24.2524	16.6044	23.4809	17.6778	12.3443	2.18037
TCGA-HJ-7597-01A-21R-2203-13	222.822	35.4356	44.5556	38.5099	41.2459	18.2988	30.0371	22.6529	23.8885	12.8415	12.2237	7.03122	13.4593	4.08929	2.29471
TCGA-MX-A663-01A-11R-A31P-31	279.33	34.8663	43.2176	45.8168	32.2671	15.9797	15.9644	10.5968	10.0431	10.7813	7.49002	8.98187	9.79701	3.64504	1.27653
TCGA-VQ-A8PX-01A-12R-A414-31	678.893	57.6385	30.6027	56.0649	33.4501	22.0453	33.8847	17.4444	20.3368	12.364	10.4157	8.97698	9.53148	3.08724	2.15807
TCGA-HU-A4H6-01A-11R-A251-31	249.999	42.8038	57.8119	32.2366	27.1798	16.8557	17.3419	34.1977	15.7374	9.67583	11.41	7.32575	8.0875	4.5867	1.97731
TCGA-BR-8059-01A-11R-2343-13	142.732	21.2823	18.9266	25.6227	8.34189	18.8782	17.4744	18.975	6.08296	5.92161	13.0534	7.30924	3.25931	3.72723	0.774489
TCGA-D7-6525-01A-11R-1802-13	279.872	54.3063	40.7747	36.1392	42.5899	9.00104	9.82614	31.8187	7.92092	7.35085	14.1016	3.27038	13.8766	7.14083	2.20526
TCGA-D7-8579-01A-11R-2343-13	360.896	15.742	15.8004	13.7687	9.38379	11.2401	10.9185	5.23271	5.17424	5.33502	3.33256	4.45803	2.41172	1.46165	0.935456
TCGA-IN-AB1V-01A-21R-A414-31	202.086	24.8328	20.6501	24.9568	17.4124	8.5513	13.6945	7.48238	14.4845	6.78527	4.78687	2.98986	4.15172	2.1843	1.20834
TCGA-VQ-A91E-01A-31R-A414-31	476.117	57.5729	46.6616	62.3291	70.5034	25.046	46.8319	23.3552	52.7437	24.9	24.2066	14.232	18.0638	5.37655	2.51798
TCGA-BR-8678-01A-11R-2402-13	727.43	110.084	42.1633	104.048	79.6512	25.2611	49.8989	39.7123	28.1939	49.0488	18.2623	23.2776	24.1135	6.82886	8.06146
TCGA-CG-4462-01A-01R-1157-13	299.543	19.3184	13.6884	5.89985	10.0909	10.7025	9.55128	6.83519	4.44287	5.77394	4.85658	2.05056	2.23043	1.54691	1.1332
TCGA-BR-A4J6-01A-11R-A251-31	111.484	14.6118	25.5672	6.15233	11.3872	5.3698	12.4801	15.2459	2.73887	3.77775	2.67141	3.69679	1.32221	1.72697	0.499202
TCGA-HU-A4HB-01A-12R-A251-31	289.409	40.5101	36.1485	24.5683	47.9082	18.4952	26.1694	17.184	14.1751	12.3532	9.95155	7.67415	8.87496	3.75426	1.75291
TCGA-BR-7957-01A-11R-2203-13	504.338	26.3864	36.4779	23.5385	21.0992	14.6357	23.5633	12.6917	9.42283	12.085	15.3787	10.8468	4.22232	2.19164	2.53834
TCGA-CD-8526-01A-11R-2343-13	695.647	58.9869	82.6713	85.359	41.1694	27.4559	28.5686	29.4212	27.5282	29.9414	33.6263	19.407	21.3723	15.5487	2.84675
TCGA-CG-4305-01A-01R-1157-13	416.553	64.2031	31.5115	37.6879	29.0134	21.6371	30.882	30.587	28.3052	17.0933	17.3884	12.4315	11.7627	7.33694	2.24239
TCGA-BR-8372-01A-11R-2343-13	216.142	78.8752	42.319	36.2422	40.5847	27.2021	53.5303	42.633	9.94134	31.4763	26.3964	10.2964	15.4992	7.03268	2.90866
TCGA-BR-6801-01A-11R-1884-13	145.676	22.2069	22.4223	28.3167	12.533	12.9442	9.86973	12.1609	6.50149	5.09153	4.46488	5.18944	5.56152	1.72329	0.939975
TCGA-BR-4201-01A-01R-1131-13	344.555	50.5222	29.82	22.2858	25.6528	20.8523	22.5525	34.3871	11.7013	18.352	24.8361	8.33425	6.76741	6.4007	3.08367
TCGA-IN-A6RI-01A-11R-A32D-31	236.451	67.2282	19.1281	41.8612	14.4531	32.3136	42.7172	43.6226	19.4409	36.1985	23.1282	8.80683	19.2269	11.1279	2.79843
TCGA-VQ-A927-01A-12R-A414-31	320.167	37.922	23.772	24.1493	24.3551	17.3916	15.0933	13.6526	13.8413	8.52429	8.26702	6.00302	5.41987	2.93291	1.38927
TCGA-VQ-AA6K-01A-11R-A414-31	389.424	63.447	72.2494	51.9978	45.3128	32.7444	27.0122	23.4882	31.1412	9.846	11.1165	12.2054	4.15922	6.45813	2.52578
TCGA-BR-8366-01A-11R-2343-13	195.226	33.2626	27.247	13.137	31.3754	15.3486	17.9288	14.7588	9.71634	12.5619	8.62528	8.99388	6.60534	3.2437	1.57762
TCGA-BR-6852-01A-11R-1884-13	265.54	54.7309	58.9973	73.9505	50.7573	17.7766	25.3473	32.7716	15.6225	10.3104	13.803	5.5421	15.5179	4.37094	1.25482
TCGA-IN-8663-01A-11R-2402-13	692.267	84.5068	39.2181	85.1228	32.3211	37.8207	38.1663	16.3183	17.821	7.03221	12.1261	7.76849	10.1126	2.46428	2.28397
TCGA-D7-A6F2-01A-12R-A31P-31	460.101	72.1998	58.9592	52.7264	38.3909	37.0601	17.6709	29.8502	15.8685	16.2391	8.00161	11.8761	6.85611	5.89592	2.50998
TCGA-HU-A4HD-01A-11R-A251-31	374.492	75.1502	28.7706	129.357	21.7996	37.9881	43.7201	28.2367	42.3702	14.1335	15.7251	10.5472	15.6848	6.80985	2.86094
TCGA-BR-6803-01A-11R-1884-13	230.089	18.2403	28.022	20.0243	11.6658	7.21595	7.77719	9.40078	3.74829	5.35183	5.89303	3.04674	4.69037	1.38306	0.841861
TCGA-BR-6455-01A-11R-1802-13	500.193	60.2618	84.0229	116.071	63.9036	30.0828	37.5176	31.3059	15.8866	21.7135	19.9819	11.1866	19.1573	9.16638	2.96842
TCGA-BR-6456-01A-11R-1802-13	323.775	61.3358	61.6537	42.3186	15.6449	15.0783	14.1246	24.8494	11.8442	10.1996	5.94285	6.68917	12.9084	2.01781	3.63482
TCGA-BR-8365-01A-21R-2343-13	235.947	16.8194	24.0462	7.15473	7.02491	12.1746	10.2128	6.72198	6.15941	7.45765	4.61595	4.5871	2.784	1.09629	3.14462
TCGA-BR-8058-01A-31R-2343-13	455.535	47.1799	47.9947	23.1147	33.7366	33.2236	21.4852	23.3259	17.7132	16.3553	12.4023	8.94714	6.41237	3.57584	2.00669
TCGA-BR-8364-01A-11R-2343-13	252.337	17.6057	20.1966	6.98927	10.1224	11.1105	6.39879	4.94069	2.98851	4.91659	4.15741	5.00094	2.71135	1.20505	1.08454
TCGA-BR-7707-01A-11R-2055-13	226.125	60.9078	78.4986	52.0272	26.8548	15.3547	33.4354	52.2614	12.2242	17.6121	25.0659	12.3093	25.6622	6.36763	3.53521
TCGA-3M-AB46-01A-11R-A414-31	114.898	45.2206	61.0101	52.1921	20.5754	43.5814	31.2588	41.6595	38.2868	27.9426	25.5873	22.5726	11.2863	9.32675	4.78585
TCGA-RD-A8N0-01A-12R-A36D-31	212.572	28.7643	25.1904	12.3934	20.2715	19.7527	18.3692	10.3759	12.9891	8.74266	5.49539	4.4578	4.47701	1.94068	1.47953
TCGA-B7-5818-01A-11R-1602-13	144.006	23.1395	54.6687	30.6902	15.5346	16.0758	12.9906	18.5657	17.2666	10.7714	8.76864	10.5278	15.9946	4.76321	1.21787
TCGA-HU-A4GJ-01A-11R-A251-31	345.155	57.0834	63.7368	27.1668	52.1368	31.2125	44.5668	16.673	25.0332	13.054	9.34005	12.6589	10.3989	3.42943	4.47248
TCGA-D7-8570-01A-11R-2343-13	266.427	48.3483	83.6696	45.0998	35.6841	22.1789	20.0847	24.0422	20.1506	15.2202	18.9963	17.6442	10.3886	5.3757	4.25439
TCGA-B7-A5TJ-01A-11R-A31P-31	214.958	30.9958	30.7894	53.9416	32.4406	37.8417	14.8443	20.4517	13.6746	13.0726	12.6942	7.18992	6.62229	3.26814	0.739632
TCGA-BR-8296-01A-11R-2343-13	221.28	42.9117	45.6431	49.4413	29.2978	19.9302	27.2493	19.6314	16.1532	12.2483	11.2454	12.1843	8.02328	3.77691	1.34433
TCGA-FP-8211-01A-11R-2343-13	226.034	83.84	21.4396	12.5736	24.5024	31.4823	25.6308	32.6752	6.43187	8.94659	12.7348	16.9743	10.4941	6.43187	2.40188
TCGA-D7-8574-01A-13R-2343-13	215.369	20.4592	29.1301	10.8593	22.2759	26.1366	19.1998	7.14317	6.11092	7.22575	3.75739	6.02834	4.68641	1.50708	2.2503
TCGA-VQ-A94T-01A-11R-A414-31	307.789	116.057	47.6123	50.4569	39.327	32.1691	17.0051	37.1031	23.6665	11.2644	32.707	15.0502	7.35441	3.99269	4.54091
TCGA-BR-8077-01A-11R-2343-13	618.695	89.3905	20.3641	59.2817	11.2501	38.0022	20.0183	27.3624	12.5114	17.4346	9.66329	17.9025	6.83551	5.33007	2.35988
TCGA-FP-7916-01A-11R-2203-13	284.316	40.8287	65.644	20.5431	37.5109	18.6342	20.1189	17.195	16.2254	14.968	9.01412	7.74154	5.90841	3.5602	2.04522
TCGA-D7-A6EX-01A-11R-A31P-31	220.538	21.6796	23.6684	20.0256	13.1141	7.18716	7.20685	38.6532	5.04086	18.7851	8.17171	1.98878	2.18569	2.16599	0.945161
TCGA-BR-4294-01A-01R-1131-13	67.7205	5.91264	10.2763	1.04929	1.89871	1.68219	3.29775	3.06458	0.716179	1.38239	0.666213	0.599592	0.233174	0.399728	0.28314
TCGA-BR-A4CS-01A-11R-A24K-31	247.462	36.4009	28.1705	54.9359	37.6388	11.7935	15.6912	26.6817	15.089	16.1596	8.18016	5.03523	5.2527	11.9273	4.0148
TCGA-BR-6802-01A-11R-1884-13	264.568	54.6788	55.9366	55.2084	57.9004	19.6385	29.9432	22.7718	36.9601	10.5915	14.2545	7.7892	15.8653	4.17042	4.5676
TCGA-F1-A448-01A-11R-A24K-31	247.487	31.0649	30.629	37.4871	33.9273	17.1017	25.7905	17.1888	18.3512	14.7914	10.5342	7.83161	7.35212	2.31025	1.54017
TCGA-CG-5716-01A-21R-1802-13	191.834	44.1582	40.1592	26.7647	32.5224	14.6953	18.8389	17.9235	10.5999	9.63627	11.7322	5.1795	6.62494	2.89088	1.05999
TCGA-HU-A4GQ-01A-11R-A36D-31	292.79	54.1542	31.1663	34.5329	32.0165	14.4865	29.245	46.2309	14.8265	18.2951	22.9539	11.953	8.41644	4.21672	2.48242
TCGA-CD-5798-01A-11R-1602-13	110.809	10.7864	12.0992	5.60608	4.55938	3.56589	4.87871	9.95257	1.7386	2.85626	2.98045	1.33056	2.09341	0.709631	0.514482
TCGA-FP-7735-01A-11R-2055-13	231.615	29.5182	66.9089	27.6065	30.2257	14.6462	14.9322	50.0199	6.18663	6.44252	17.8524	4.69642	5.62968	5.08779	1.94179
TCGA-CG-5734-01A-11R-1602-13	109.94	16.1309	25.8315	14.9551	11.0969	8.89221	8.23081	14.5876	4.70332	6.76102	5.25449	1.32281	3.96843	1.28606	0.918617
TCGA-BR-4279-01A-01R-1131-13	173.185	29.6337	11.8728	1.72139	4.58502	7.91519	10.1192	14.2377	2.87971	15.1064	6.94992	1.14223	3.58757	1.11006	1.27093
TCGA-BR-8368-01A-11R-2343-13	416.724	68.2047	66.1654	52.9103	64.6635	15.3495	38.6218	28.8389	20.7921	30.4234	24.5812	9.65888	17.0718	5.41504	3.85804
TCGA-BR-7715-01A-11R-2055-13	881.797	71.6674	24.9498	87.4156	29.9763	13.4579	30.6654	31.9017	12.0594	29.3682	18.5046	15.6468	18.3222	14.1875	5.61421
TCGA-IN-A7NU-01A-22R-A354-31	115.465	25.8403	15.802	19.5964	21.9019	11.4793	12.632	16.3303	4.99516	7.63683	5.71562	2.83379	3.98652	3.12198	1.1047
TCGA-HU-A4H2-01A-11R-A251-31	288.866	66.4472	85.7352	66.5208	94.5883	26.265	65.5031	57.3612	35.2284	24.3889	18.9692	13.2306	15.0944	6.79309	9.57654
TCGA-CD-5801-01A-11R-1602-13	125.074	19.1364	54.9346	37.0905	20.8136	11.9053	7.61606	27.1649	12.7026	8.16596	7.946	11.7403	9.10078	4.2342	1.84215
TCGA-CG-5718-01A-11R-1602-13	366.712	31.7861	77.4025	152.824	47.87	9.74119	15.8658	27.0609	10.9952	8.43267	8.37815	13.9939	16.6654	7.28772	1.05408
TCGA-HU-A4GC-01A-12R-A251-31	465.939	34.1799	25.7205	71.6877	28.6906	16.9345	15.0529	31.1476	11.3829	12.6736	14.0576	14.8507	6.57785	4.94505	1.58615
TCGA-CD-5813-01A-11R-1602-13	297.514	23.8042	53.8361	37.0574	8.15777	9.03273	11.426	16.753	4.04028	5.68728	13.8708	4.14322	4.4263	3.80867	0.669091
TCGA-D7-6822-01A-11R-1884-13	957.217	66.2714	68.1621	73.0695	37.633	40.1215	49.6028	52.4527	23.3556	25.7745	25.4548	12.1644	10.51	7.61836	4.18454
TCGA-BR-4357-01A-01R-1157-13	292.738	118.104	60.6853	34.7757	29.976	25.6207	30.6871	58.5743	37.8867	25.0652	28.4428	15.9102	20.5321	37.5978	3.822
TCGA-VQ-AA68-01A-11R-A414-31	563.529	95.9875	38.4795	33.5608	35.8959	24.9036	32.828	20.1092	22.5685	10.6694	15.2527	8.59515	10.1353	5.86259	1.7389
TCGA-CG-5723-01A-11R-1602-13	113.419	35.5938	28.7919	18.9579	19.1218	15.0516	38.2709	42.9967	12.4018	9.86137	19.9959	8.30431	11.1179	4.58923	4.01557
TCGA-MX-A5UG-01A-21R-A31P-31	349.198	22.8906	30.099	15.8447	18.5841	11.7239	15.833	5.71104	7.87009	8.12546	4.53865	3.78414	3.94665	1.17239	1.07953
TCGA-VQ-A8PB-01A-11R-A39E-31	655.032	110.759	54.928	43.729	53.8491	34.6056	58.2936	45.1127	42.2631	29.6686	31.6387	27.7689	21.3192	8.30252	3.77601
TCGA-CD-8535-01A-11R-2343-13	582.111	68.3027	35.5291	52.4991	43.6788	47.6588	46.7112	37.9346	33.2985	43.6496	20.8917	24.9301	12.917	14.7248	5.74414
TCGA-BR-8487-01A-11R-2402-13	128.585	45.5826	73.2875	43.7836	29.279	16.5735	21.4533	37.7569	15.8988	15.4491	14.7519	13.9874	6.54393	4.5875	1.84399
TCGA-VQ-A8E2-01A-11R-A36D-31	453.084	63.5771	22.4398	61.9654	43.3772	24.6114	29.5008	34.2128	31.9319	24.3655	22.0027	19.2712	30.6208	7.86689	5.76359
TCGA-F1-6177-01A-11R-1802-13	509.409	68.2273	92.4799	137.202	81.2208	31.0858	33.1642	35.2425	24.6264	15.371	21.8154	17.1503	19.7221	6.08558	1.89894
TCGA-D7-A6EY-01A-21R-A31P-31	381.075	52.3699	43.6707	35.5347	45.5349	24.5636	27.8064	20.7383	15.8061	10.5051	18.68	8.42735	11.4954	6.60207	3.2622
TCGA-VQ-A928-01A-11R-A414-31	227.403	58.8279	45.8626	43.1498	7.10673	33.5596	32.0567	14.672	24.4915	12.2139	14.7611	8.90252	12.5578	5.7185	1.60475
TCGA-VQ-A91U-01A-11R-A414-31	563.366	37.8714	56.5424	74.6254	22.9051	29.7267	19.5238	21.4938	16.8481	13.5255	10.2029	12.2318	9.17381	3.94004	2.91092
TCGA-IN-AB1X-01A-11R-A39E-31	406.065	67.5774	51.3176	20.1476	28.4846	30.4085	41.6313	18.3974	23.9019	14.9504	11.0892	11.6637	18.4241	4.47576	2.11096
TCGA-VQ-A8E7-01B-11R-A414-31	234.37	57.4911	41.0515	71.9998	37.2713	30.894	17.0515	17.9762	20.4781	11.8436	11.9252	11.7076	11.0141	3.69858	2.28441
TCGA-VQ-A8PC-01A-11R-A39E-31	347.121	58.2472	29.0019	23.1615	28.8302	35.7729	18.6236	16.7198	18.7095	10.865	12.5685	5.8691	5.84047	1.48875	1.38854
TCGA-BR-8361-01A-11R-2343-13	298.448	81.7781	64.1228	57.5355	32.9071	18.3674	33.5005	20.0588	32.8477	6.33513	14.5545	16.498	12.878	8.45673	2.55186
TCGA-HU-8604-01A-11R-2402-13	336.727	50.8323	92.7822	48.3471	36.2201	50.4642	21.8609	31.2036	25.2666	34.011	11.6668	15.1646	16.2921	5.59179	3.58979
TCGA-CD-8525-01A-11R-2343-13	285.818	58.219	40.6284	49.0265	28.8825	32.7411	28.5704	35.5783	21.7612	15.9733	14.8952	18.3849	11.9445	6.49715	5.64599
TCGA-BR-8483-01A-31R-2402-13	261.323	41.217	53.0807	76.779	32.2682	37.3693	21.1915	32.1224	17.9559	12.2427	12.7674	14.0208	10.2897	7.78284	2.85662
TCGA-CD-A4MG-01A-11R-A251-31	240.574	66.7408	48.6007	63.2281	32.348	18.4546	25.9693	54.4377	12.3905	14.4701	25.7072	19.7828	7.02535	5.17289	2.56897
TCGA-D7-A4YU-01A-21R-A251-31	632.876	94.4866	56.9096	36.5838	67.9705	23.9039	41.1414	36.3253	31.2234	15.9722	24.2985	19.4959	18.1626	3.68695	6.14945
TCGA-3M-AB47-01A-22R-A414-31	163.751	19.5212	24.2097	14.3271	13.1942	10.144	9.13312	17.6736	5.99579	11.8173	8.36621	4.0611	4.14825	2.75388	0.714614
TCGA-VQ-AA6D-01A-11R-A414-31	250.982	108.478	22.6668	96.5699	42.7941	42.3823	52.3859	44.7159	74.9155	22.7011	24.9146	26.7678	31.5723	20.8823	9.54031
TCGA-BR-A4J5-01A-21R-A251-31	201.906	24.0147	19.6892	15.7149	18.65	12.6674	12.4848	19.8578	7.79424	8.63686	7.42911	3.84797	3.07557	1.30606	0.940926
TCGA-RD-A8MW-01A-11R-A36D-31	271.416	31.9538	39.9792	31.9391	22.409	18.3373	8.46791	30.3901	12.7314	12.5101	9.82514	4.83881	7.30247	3.17178	1.97683
TCGA-BR-8687-01A-11R-2402-13	303.721	25.7469	25.298	29.5495	12.8735	15.6198	10.3912	14.7748	8.29182	8.30503	6.48294	4.96453	3.98747	2.05975	2.03335
TCGA-CG-5732-01A-11R-1602-13	259.429	116.681	22.1512	23.4493	18.571	12.4993	14.0068	20.3297	4.16643	5.15047	8.18631	3.60114	7.53727	3.26615	0.628106
TCGA-BR-7958-01A-21R-2343-13	255.442	50.7374	68.4525	38.6292	48.1576	26.2459	33.3319	19.435	40.2116	22.0493	13.2089	16.6832	13.2433	4.88455	2.33908
TCGA-D7-5578-01A-01R-1602-13	421.75	28.1289	57.4017	63.0398	30.4985	15.239	14.7692	32.337	11.8685	9.72357	17.1388	8.23235	12.3383	3.63612	2.1449
TCGA-VQ-AA6A-01A-11R-A414-31	409.863	75.5877	37.2163	38.7877	27.5597	27.2642	25.2496	27.3985	18.9372	22.2546	14.3574	13.5112	14.1693	4.57985	2.61898
TCGA-HU-A4GU-01A-11R-A251-31	266.008	91.1377	39.3808	43.2516	35.044	31.1474	25.0629	26.4351	13.3859	26.5516	17.7615	12.5314	20.4024	5.59254	3.15875
TCGA-VQ-A91K-01A-11R-A414-31	311.526	48.1316	37.154	34.217	33.1672	9.3918	21.3856	17.5775	14.5846	9.8385	11.0892	5.52787	6.33193	2.34516	1.75328
TCGA-BR-8284-01A-11R-2343-13	404.696	53.4084	37.6836	47.8978	55.1757	69.9958	29.7935	22.4182	17.4224	20.3308	14.5558	15.8917	11.1465	3.77115	2.07344
TCGA-BR-A4J4-01A-12R-A251-31	256.983	52.4474	32.7813	14.8981	19.6256	15.4789	8.94159	19.0718	27.9999	9.65745	7.09114	14.0067	6.78048	3.28218	1.05354
TCGA-CD-5799-01A-11R-1602-13	188.721	43.7013	46.3942	30.8331	25.4472	13.32	15.7057	37.1045	13.6996	16.266	10.844	6.23529	11.7657	2.87366	1.86155
TCGA-D7-8573-01A-11R-2343-13	438.014	27.1862	72.0614	43.3413	40.2897	31.2168	41.8237	40.045	29.8134	26.6314	26.6477	19.794	15.0454	7.32689	4.71597
TCGA-BR-6454-01A-11R-1802-13	231.982	126.645	44.4544	26.9472	29.1295	18.8557	20.9644	35.4801	14.9325	7.33141	24.8385	5.59051	7.91989	7.74825	2.57458
TCGA-CG-5724-01A-11R-1602-13	161.9	55.4792	53.0579	40.9707	22.001	27.3392	21.696	33.0778	10.7717	9.01775	11.4962	8.96055	11.6678	8.57925	2.68817
TCGA-HU-A4GP-01A-11R-A251-31	183.47	48.2512	31.0104	75.6031	22.6852	17.2408	29.426	40.5742	20.3951	25.9836	5.09878	10.1832	12.5885	3.52882	3.12552
TCGA-BR-4187-01A-01R-1131-13	256.788	22.8541	20.7989	6.11635	7.5139	14.0577	10.5227	9.27317	4.38996	9.63489	5.77107	2.63069	3.68296	1.6113	1.6113
TCGA-VQ-A8PU-01A-12R-A414-31	301.358	112.674	31.3329	54.8104	25.292	21.818	20.9992	29.275	18.2333	14.0511	9.86897	8.56344	8.32003	3.71746	2.14639
TCGA-VQ-A91Y-01A-11R-A414-31	328.631	38.3424	28.6462	20.3816	13.9131	14.2385	13.809	10.5552	16.1908	10.9327	10.9847	7.57478	7.26241	2.31668	2.1605
TCGA-FP-8210-01A-11R-2343-13	277.688	19.7103	25.0446	11.6249	20.7168	16.4057	14.5437	5.65308	4.91499	5.9047	4.89821	4.83112	2.95235	1.77812	0.989708
TCGA-CG-4475-01A-01R-1157-13	700.752	54.3623	38.8769	13.7363	12.8974	22.3109	21.1733	14.9877	14.4615	9.68368	15.1014	6.14295	6.08607	4.90583	2.95772
TCGA-BR-8291-01A-11R-2343-13	249.87	24.1006	25.3544	13.8091	12.3986	12.0329	12.0851	9.54273	8.75911	11.5105	5.36343	5.38084	4.80619	2.35085	2.80361
TCGA-BR-8683-01A-11R-2402-13	415.559	63.9906	26.7849	26.7326	24.35	17.5555	17.2152	11.4419	15.4085	7.48826	10.3945	16.6391	7.69773	2.80155	2.04225
TCGA-BR-6565-01A-11R-1802-13	552.562	64.2491	103.965	86.0804	34.3601	25.1559	16.6887	34.6057	12.4306	16.2629	27.6453	15.6897	9.31882	5.83041	3.60306
TCGA-BR-8592-01A-11R-2402-13	226.722	13.156	19.67	7.84007	8.63106	8.96839	8.1774	6.15341	4.60633	5.73465	3.6176	3.39659	3.31516	1.00037	0.965469
TCGA-VQ-AA69-01A-11R-A414-31	934.021	171.478	95.394	60.5144	95.7171	73.4373	82.0361	50.7724	52.5369	41.689	37.7127	23.0004	31.9968	9.13307	7.16977
TCGA-BR-8679-01A-11R-2402-13	644.291	58.8024	33.6821	54.0947	32.5648	39.3314	19.2075	32.9289	18.4166	18.5044	33.1423	13.5205	6.25184	4.93368	3.67829
TCGA-HF-7132-01A-11R-2055-13	276.288	46.4613	43.4754	32.2063	26.0419	24.0795	28.5101	21.0093	10.9441	11.9554	17.7345	6.35698	6.89876	3.05809	1.55312
TCGA-ZQ-A9CR-01A-11R-A39E-31	194.568	49.2082	20.1158	23.3596	23.4412	23.8696	13.7505	35.5597	13.6077	14.791	12.8325	11.4656	5.28396	3.75386	1.89733
TCGA-RD-A7BW-01A-11R-A32D-31	147.944	15.4799	13.2053	3.85418	7.58199	10.0145	6.69743	6.25514	4.04373	4.42283	2.71688	3.19075	1.8955	1.1373	1.04252
TCGA-D7-6528-01A-11R-1802-13	196.576	132.402	54.8754	151.487	65.0731	23.322	22.2703	48.3513	16.4321	20.0752	26.5536	23.0324	22.88	6.84418	6.02105
TCGA-VQ-A8PJ-01A-11R-A414-31	481.445	52.207	33.4532	32.0141	19.6105	18.3084	22.5229	30.2209	25.1384	15.0762	14.5508	7.92642	5.21956	4.3287	2.30711
TCGA-CG-5722-01A-21R-1602-13	299.476	33.6705	85.8307	32.6696	32.3916	18.9623	13.6239	35.0051	12.1781	24.4118	14.6249	7.75729	13.6795	6.50611	4.19839
TCGA-F1-A72C-01A-21R-A33Y-31	246.963	75.198	32.2448	33.5834	31.5994	25.6476	22.6598	42.8098	17.1622	24.2135	16.8992	8.77231	9.65671	2.89223	3.17906
TCGA-CD-8533-01A-11R-2343-13	561.795	125.82	85.8509	153.721	57.3406	79.39	35.916	43.154	16.3809	24.6856	55.4054	26.2703	13.1047	5.91234	4.67807
TCGA-BR-7717-01A-11R-2055-13	98.924	50.8578	27.1889	37.6275	9.50803	11.8547	11.2073	30.1425	3.15586	12.4616	8.90113	4.93608	4.73378	2.95356	1.71954
TCGA-VQ-A925-01A-11R-A414-31	393.234	87.8385	30.901	45.7822	24.2123	33.0127	30.5251	26.4566	37.424	13.3554	28.7009	13.0348	10.4809	4.66556	5.42841
TCGA-VQ-A8DV-01A-12R-A36D-31	265.557	43.288	33.444	35.4128	28.7471	21.3352	15.6861	36.7768	10.6933	25.1184	14.4379	21.4252	4.23358	10.3974	1.72431
TCGA-IN-7806-01A-11R-2055-13	400.123	21.8976	34.7462	28.856	33.4949	11.6889	9.38467	14.9544	6.24119	6.66846	7.62982	8.36228	9.1863	3.89121	1.70908
TCGA-CG-4306-01A-01R-1157-13	331.47	74.7551	35.0642	16.4468	33.3847	24.987	31.8319	48.3896	20.2495	19.7108	33.9076	7.03503	10.093	6.41709	3.08971
TCGA-HF-7131-01A-11R-2055-13	435.13	32.8747	42.7582	29.9217	21.801	10.5464	12.3393	18.5617	10.0794	12.2339	13.9363	6.70451	7.89475	3.0434	1.80796
TCGA-VQ-A922-01A-11R-A414-31	571.642	141.913	65.908	54.4748	47.3584	42.4275	51.332	13.113	30.0551	11.1262	25.8828	18.4232	23.8598	11.3248	5.9785
TCGA-HU-8249-01A-11R-A36D-31	222.974	48.4031	99.1527	54.6949	53.5529	68.5452	21.9486	54.0097	21.1803	19.4152	24.7311	17.1103	10.1748	4.98359	3.15628
TCGA-FP-7998-01A-11R-2203-13	383.734	40.6071	64.7382	23.0845	46.2736	31.0534	29.0201	11.5123	29.1546	13.2317	10.9292	9.06036	13.0822	3.81253	2.93041
TCGA-R5-A7ZF-01A-11R-A354-31	534.678	70.7905	34.3394	63.7819	40.4911	37.4611	36.4205	51.8151	15.6394	15.0273	35.1963	33.1764	20.016	8.11046	7.00866
TCGA-VQ-A924-01A-11R-A414-31	294.25	89.5254	51.0255	44.9357	48.9725	32.6637	37.185	48.8803	41.7293	20.5302	20.138	14.8325	22.7677	6.02064	2.97572
TCGA-BR-8080-01A-11R-2343-13	591.608	36.5302	48.5337	51.7022	17.5023	24.5435	19.9667	11.8694	8.54997	12.5735	12.5567	9.80732	7.67821	5.48204	4.19116
TCGA-IN-A6RR-01A-12R-A32D-31	165.005	26.8501	20.7864	18.8571	15.3199	8.01597	7.4188	17.6397	5.83398	7.55661	5.44351	5.94882	5.09899	2.34278	2.02122
TCGA-BR-4253-01A-01R-1131-13	436.506	106.697	62.5065	20.4285	56.9786	55.114	36.3521	44.3717	55.9721	34.834	26.897	16.2702	18.4813	7.21102	10.4948
TCGA-BR-4368-01A-01R-1157-13	502.029	47.5217	29.958	21.9949	71.5877	14.0318	28.786	21.2563	22.2838	14.6579	16.745	15.4285	10.1465	4.28659	2.66507
TCGA-VQ-A92D-01A-11R-A414-31	229.699	116.619	39.1985	28.3616	31.62	12.6187	32.7427	27.2754	14.5591	10.2634	18.6107	9.04299	11.8132	2.40414	1.26919
TCGA-CG-5726-01A-11R-1602-13	335.357	51.1341	77.3333	99.4868	63.5821	19.45	24.0402	36.8578	12.2535	17.5245	25.1294	14.1791	20.5003	4.9792	1.9839
TCGA-EQ-8122-01A-11R-2343-13	322.422	37.4128	64.7084	85.7949	45.655	21.4639	26.3095	37.6684	13.3678	13.9765	16.5697	9.2284	8.20573	7.23176	4.73595
TCGA-BR-7716-01A-21R-2055-13	415.783	33.1662	79.1694	50.1475	31.9194	9.69704	10.355	22.788	11.9481	13.495	13.0448	12.2714	14.534	3.69411	3.62484
TCGA-BR-8486-01A-31R-2402-13	297.296	48.6849	56.3609	49.8733	34.9826	25.0136	25.6148	31.2215	15.9953	18.6798	16.7643	19.1132	12.7794	7.24261	1.7757
TCGA-BR-8591-01A-11R-2402-13	335.156	64.2232	50.81	52.0245	37.6904	28.2945	42.5218	28.1077	18.5916	19.0187	17.8843	9.7963	14.948	5.15174	2.65595
TCGA-BR-4267-01A-01R-1131-13	265.025	61.5326	31.6811	19.0213	20.956	10.2309	16.3926	21.6289	6.92925	11.5452	22.775	5.28894	6.97131	2.51303	1.36692
TCGA-BR-8588-01A-11R-2402-13	248.309	39.1423	42.8494	29.7874	26.0804	30.6379	30.6379	34.454	17.227	16.0276	17.4451	8.04653	8.46085	2.24605	1.43922
TCGA-VQ-AA6F-01A-31R-A414-31	259.044	66.3238	38.2628	17.7858	18.9112	20.587	18.5687	15.2293	23.584	11.1559	10.74	6.83788	7.53512	5.01526	2.12843
TCGA-HU-A4GT-01A-21R-A251-31	147.192	51.4377	52.2407	72.6794	26.8021	30.1505	42.7562	56.3012	17.8782	20.8023	28.0445	13.1056	12.4693	5.13619	2.83324
TCGA-D7-8578-01A-21R-2343-13	224.69	28.3651	32.9983	15.4233	18.1247	17.2138	16.1458	12.235	6.86353	7.19336	7.13053	7.58601	3.58097	2.6229	1.33501
TCGA-CD-5804-01A-12R-2055-13	128.036	25.6508	33.5068	44.6162	18.2512	29.8367	9.32397	24.2026	7.49885	5.91179	9.38349	7.65756	4.56279	4.78101	0.972074
TCGA-BR-6457-01A-21R-1802-13	169.997	10.5631	20.1385	20.1385	11.6795	4.03629	6.16179	7.83642	1.05201	4.25099	3.26339	1.33112	3.07016	1.11642	0.60115
TCGA-VQ-A8PD-01A-11R-A414-31	473.313	40.5937	33.3877	23.4044	33.3727	25.0708	28.899	12.7006	18.4053	11.5746	10.2835	9.15761	6.63551	2.47706	1.57631
TCGA-VQ-A91A-01A-11R-A414-31	256.069	67.1449	43.0151	48.5808	25.7115	27.6976	24.6055	29.5409	22.5244	17.0419	18.6831	15.2224	9.89454	6.73114	3.54396
TCGA-IN-A7NR-01A-11R-A354-31	257.64	39.3401	30.6038	22.5643	30.9254	13.1848	12.8097	15.7039	14.2032	6.69961	7.18199	5.78847	7.71796	3.00143	1.07194
TCGA-FP-8209-01A-11R-2343-13	260.772	10.3837	14.531	4.93267	7.25763	12.0175	7.85457	2.30924	2.84336	2.38779	1.46095	1.97935	2.0579	0.801166	1.1939
TCGA-MX-A5UJ-01A-11R-A31P-31	207.918	37.4469	48.8968	87.43	45.3591	16.573	26.0264	24.0154	15.2078	11.6554	14.9142	9.42412	8.96907	4.46251	1.64408
TCGA-BR-8369-01A-11R-2343-13	257.403	33.8931	25.9944	38.2956	32.323	28.665	40.2379	17.335	14.9719	12.3174	14.0007	8.67559	5.61647	2.24983	1.58621
TCGA-RD-A8NB-01A-12R-A39E-31	422.3	70.509	40.442	39.5922	41.773	31.9592	34.2523	23.5083	21.8887	17.6874	13.6464	13.903	11.9145	6.41428	4.65035
TCGA-D7-6527-01A-11R-1802-13	292.234	25.5107	33.5544	16.3036	18.381	11.0186	19.3948	25.0121	5.96634	14.7413	16.6193	7.54518	6.93026	5.68381	0.99716
TCGA-BR-6705-01A-12R-1884-13	155.952	20.8127	26.1138	12.9525	21.0478	15.9294	9.63601	12.7436	4.80495	5.45779	7.20742	6.13675	5.61448	2.55916	1.33181
TCGA-HU-8602-01A-11R-2402-13	645.04	105.808	65.6302	114.33	59.1893	28.2803	70.2647	46.3448	35.3441	31.8932	16.1459	25.2778	23.2222	8.64604	8.2723
TCGA-BR-4369-01A-01R-1157-13	587.825	88.8643	47.6172	16.0173	29.4932	36.3315	26.7178	36.2312	22.3373	14.8135	17.8063	11.0683	12.4059	37.3514	3.57798
TCGA-BR-8381-01A-11R-2402-13	359.888	55.5608	59.5016	52.1644	37.801	23.5673	36.4269	30.1786	25.9266	27.6896	29.2712	16.593	11.9262	6.97426	2.15191
TCGA-D7-A4YX-01A-11R-A251-31	594.85	56.208	52.6552	65.0767	66.7338	35.6868	30.4769	30.6095	42.1693	26.2746	19.3016	14.2376	22.112	5.24962	3.43346
TCGA-RD-A8N1-01A-12R-A36D-31	424.55	29.1696	40.0434	62.9189	50.6916	32.4408	23.823	27.1167	31.3579	12.859	16.649	10.6256	11.3926	5.84295	2.12061
TCGA-D7-A747-01A-22R-A33Y-31	142.868	14.6742	16.5133	9.27408	7.31752	13.3046	8.68711	8.8045	6.22185	7.78709	3.67833	2.8957	2.30874	1.56525	1.05654
TCGA-BR-8484-01A-11R-2402-13	371.653	48.9661	48.1144	25.159	27.8358	29.4716	24.3208	20.3597	22.5363	14.5195	15.1954	14.6817	10.7206	4.29907	5.21836
TCGA-BR-A4J8-01A-11R-A251-31	145.919	33.4724	30.843	16.3055	28.41	11.9382	9.59593	29.7549	6.42247	10.8653	7.28384	7.67675	5.89357	1.91919	1.14849
TCGA-CD-8531-01A-11R-2343-13	419.379	69.3969	104.217	30.3642	30.753	30.0239	46.8587	25.001	20.5614	15.2631	10.8235	9.49488	11.0179	5.37935	7.80978
TCGA-BR-6564-01A-12R-1884-13	106.537	8.31138	18.4361	7.17801	5.01201	3.02232	3.55122	4.48311	1.51116	1.6119	0.780766	0.931882	2.04006	0.680022	0.402976
TCGA-BR-8286-01A-12R-2343-13	265.116	52.375	89.3079	36.7943	27.4527	38.6834	29.5844	41.2311	18.3365	16.3087	16.0834	14.6276	15.0089	5.11272	4.03818
TCGA-BR-8677-01A-11R-2402-13	235.077	53.2136	42.3722	35.3338	22.0233	26.2237	20.4908	15.2971	14.3606	12.601	7.91819	8.6277	6.81134	4.39899	3.0651
TCGA-HU-A4GH-01A-11R-A24K-31	167.264	71.4512	35.5007	59.1165	23.1778	27.2854	52.7598	26.3384	22.4439	14.2524	10.4762	9.48184	9.31612	10.9142	3.75249
TCGA-BR-8690-01A-11R-2402-13	260.831	27.4528	35.0423	74.3537	28.8165	20.8712	13.5781	19.2703	13.6967	8.59752	8.95328	11.7994	4.98063	3.26113	1.18586
TCGA-B7-A5TI-01A-11R-A31P-31	314.901	66.7725	46.2094	37.0137	19.6082	10.5819	25.9389	26.0775	21.8878	15.8806	14.7716	14.1401	12.9694	4.82118	3.61973
TCGA-VQ-A94O-01A-11R-A414-31	733.67	108.522	76.3227	103.882	46.3096	60.797	39.1052	36.5726	35.2355	17.6492	26.3165	33.8198	18.4043	11.719	4.15276
TCGA-R5-A7ZI-01A-11R-A354-31	189.356	37.8465	28.036	46.795	40.4736	20.8525	16.5014	44.4142	18.4717	17.6918	11.904	11.5346	7.26554	9.15376	3.53015
TCGA-BR-7722-01A-31R-2203-13	95.6987	20.5051	26.8182	10.7419	17.055	9.07804	11.3781	6.68007	4.33103	3.45015	3.59696	3.25439	3.59696	1.88412	0.489382
TCGA-VQ-A8E3-01A-11R-A39E-31	539.329	100.169	59.7675	47.6719	52.2821	101.276	67.4347	27.7604	40.6657	25.4471	22.0596	21.9274	16.0283	5.18856	3.18914
TCGA-BR-6709-01A-11R-1884-13	667.343	36.9995	31.4324	39.405	24.674	9.78253	14.5936	16.9991	6.62096	7.30826	10.4011	9.46179	9.39306	7.51445	2.15353
TCGA-CD-A48C-01A-11R-A24K-31	213.291	28.8287	40.8095	38.8213	20.6694	15.9959	18.281	43.2754	13.7495	10.5735	15.26	9.66982	9.02431	3.93765	2.73699
TCGA-VQ-A8PH-01A-12R-A414-31	512.873	202.402	46.493	258.801	40.2284	17.1372	24.282	30.9953	30.3913	32.8247	16.8956	15.8428	14.6348	6.14384	4.17643
TCGA-HU-A4G3-01A-11R-A24K-31	125.471	26.5928	31.6559	37.0149	7.97628	22.5735	16.6224	14.1766	11.4971	11.4503	8.95773	5.12538	4.22182	3.42731	1.65134
TCGA-HU-8238-01A-11R-2343-13	244.306	33.5341	32.2434	18.5513	23.1322	24.7014	28.1687	31.2817	13.034	18.1211	10.0223	5.39077	9.54141	4.40373	1.97409
TCGA-CD-A489-01A-11R-A24K-31	132.292	17.4161	10.212	7.31552	7.90967	8.05821	13.2756	13.517	3.95484	3.56492	3.21214	2.8408	1.63392	0.872664	0.946933
TCGA-MX-A666-01A-11R-A31P-31	593.298	85.364	64.7913	79.6563	57.4686	53.7837	50.3183	21.6389	47.7467	25.6845	26.5626	30.075	29.0244	14.0026	7.80883
TCGA-F1-6874-01A-11R-1884-13	468.585	56.456	38.652	49.4654	53.6067	39.8378	24.0159	18.4765	21.6267	16.7421	13.8043	10.2293	13.2911	2.92014	2.67237
TCGA-CG-4466-01A-01R-1157-13	705.883	102.642	34.2735	42.2103	58.218	40.3994	49.387	60.8785	28.796	30.361	48.6715	11.7822	22.223	19.7637	6.95308
TCGA-CD-5803-01A-11R-1602-13	273.631	34.3758	46.9344	18.2421	17.1421	11.5044	11.9628	8.84604	7.40226	6.3939	9.48772	4.69803	9.16688	2.56673	1.65004
TCGA-CG-4477-01A-01R-1157-13	455.226	103.376	30.1909	16.7211	49.6585	43.176	30.7563	38.5918	30.7159	47.5986	18.478	17.8116	18.3569	8.78464	5.08903
TCGA-BR-7901-01A-11R-2203-13	211.592	30.8851	24.3048	22.076	21.9035	24.4375	27.1174	13.5985	9.76438	9.57864	12.5902	7.40288	4.70972	4.98832	4.03311
TCGA-KB-A6F7-01A-12R-A32D-31	419.935	107.633	51.9451	97.848	37.3356	29.2642	23.6729	44.8883	40.7174	25.1384	31.3159	28.6555	16.7514	8.02624	4.21603
TCGA-VQ-A8PF-01A-11R-A414-31	430.944	76.6982	62.3742	44.3803	55.6745	37.5667	38.2637	18.6625	37.9366	16.3012	15.4335	15.9171	12.2188	6.58592	2.75954
TCGA-BR-6458-01A-11R-1802-13	333.276	86.6028	65.6645	55.5143	23.2316	18.0343	14.574	20.9383	11.5344	14.1398	21.3182	6.40497	8.90183	3.93526	1.85907
TCGA-HU-A4G2-01A-11R-A251-31	319.873	42.8841	69.0313	39.1201	21.3415	23.9929	23.6614	26.8928	20.5247	28.8932	15.068	11.1501	6.13138	3.88242	2.73426
TCGA-HU-A4H0-01A-11R-A251-31	612.269	78.5795	162.119	79.0755	70.2558	45.6943	42.3303	38.8585	58.8915	29.6398	22.3512	21.1328	24.1194	10.6095	5.8223
TCGA-BR-A4J9-01A-12R-A251-31	183.01	7.48359	8.2783	3.69543	5.82792	5.68223	4.56962	3.40404	1.58943	2.17223	1.12585	1.6954	1.1126	0.423849	0.410604
TCGA-BR-7196-01A-11R-2055-13	322.474	43.0904	60.6902	36.5596	24.1148	12.9192	12.429	12.9508	23.8618	14.88	9.02921	14.3266	9.1399	5.01272	1.96081
TCGA-CG-5721-01A-11R-1602-13	171.931	45.9746	59.8166	38.1988	43.8422	19.9818	14.3567	22.831	12.9413	12.2795	15.5516	6.59931	13.7685	7.68388	3.51105
TCGA-VQ-A8PO-01A-11R-A414-31	491.731	79.4197	80.1647	105.123	55.9514	23.4087	40.4698	31.2017	33.0046	23.3491	23.6769	14.8707	21.9633	7.80786	3.39731
TCGA-IP-7968-01A-11R-2203-13	592.687	51.3489	63.0502	60.8272	49.7733	53.6818	36.765	20.1047	27.4944	10.5898	16.7092	14.1808	19.4574	9.29508	3.42
TCGA-VQ-A923-01A-11R-A414-31	349.266	83.7784	90.446	45.1669	64.7371	33.0978	26.1577	17.4064	48.8213	17.182	14.4733	16.6852	16.7493	9.82517	4.47181
TCGA-BR-4256-01A-01R-1131-13	209.172	44.3859	30.169	14.6606	25.7422	25.338	24.1451	21.3253	12.8465	17.4606	16.4549	4.71267	8.55774	3.86479	2.02113
TCGA-VQ-A8DT-01A-11R-A36D-31	371.08	41.9166	44.4384	42.7287	26.5006	24.4775	27.6974	40.4063	16.2993	17.4106	16.5273	7.66524	5.75605	2.90652	1.75246
TCGA-KB-A93G-01A-11R-A39E-31	328.115	37.6335	24.2399	16.831	21.5009	18.0635	12.7088	6.4092	9.73705	8.76471	5.8614	7.24458	5.39578	2.76636	1.76664
TCGA-IN-A6RS-01A-12R-A354-31	314.933	36.5289	11.57	28.1251	13.7425	27.7882	10.4753	32.3859	12.0921	44.3938	10.0711	11.4353	7.73018	5.96184	2.61041
TCGA-VQ-A91Q-01A-12R-A414-31	320.564	80.7058	25.5787	27.7758	31.1338	25.8408	18.6628	9.10047	15.904	7.83963	12.7082	3.83243	9.26275	3.02101	2.38435
TCGA-CG-4469-01A-01R-1157-13	597.42	88.3732	31.8539	26.3084	45.4843	44.3827	37.3994	43.057	27.7648	23.8064	20.8003	17.9062	10.8109	8.83172	6.60979
TCGA-CD-8524-01A-11R-2343-13	145.919	22.6883	30.507	24.0319	14.0122	11.5937	15.3175	14.5753	7.03811	9.23911	6.50065	5.5665	5.74565	2.04745	0.7422
TCGA-VQ-A94U-01A-12R-A414-31	455.386	59.4688	79.6825	54.0595	42.2863	22.6588	24.3167	31.9367	12.5436	13.2302	23.1277	9.66306	11.9574	5.00737	3.81833
TCGA-BR-8589-01A-11R-2402-13	329.236	62.3316	57.7382	41.2379	60.0221	32.4361	28.5355	27.0728	49.8602	32.2308	20.5035	15.3969	20.3752	8.00637	4.82435
TCGA-BR-7197-01A-11R-2203-13	500.457	84.4556	37.3546	77.5345	73.7801	24.1952	39.0612	24.8209	13.387	15.7382	13.3491	20.2132	6.50388	6.59868	3.58377
TCGA-BR-8081-01A-11R-2343-13	260.505	54.2821	57.6521	47.8168	52.3584	34.2065	30.0699	23.894	17.2407	16.8212	20.3938	10.7031	20.09	4.22339	2.51668
TCGA-BR-8295-01A-11R-2343-13	244.021	66.6486	70.4472	70.8653	48.4188	42.6391	42.839	40.9306	50.1455	30.9888	46.6922	31.2432	15.1218	12.8317	2.10833
TCGA-VQ-A8PQ-01A-11R-A414-31	330.57	31.8726	37.6603	11.3331	26.9732	19.6646	24.1736	4.67052	7.12018	4.84549	4.32056	5.14161	3.20341	2.07279	2.22085
TCGA-FP-A8CX-01A-11R-A36D-31	334.077	37.2343	41.4974	64.1492	39.4504	14.0411	23.0071	19.4207	13.5843	10.9453	12.0449	7.68031	8.45849	6.00553	1.8947
TCGA-VQ-A91D-01A-11R-A414-31	402.928	61.7937	50.7595	42.7861	45.4984	21.295	21.1861	21.1534	16.1537	10.2826	13.1038	7.84267	8.70319	4.16097	1.50318
TCGA-BR-A4PF-01A-11R-A251-31	530.804	112.407	46.4169	47.8729	37.9027	68.0247	31.1558	33.8901	26.1428	30.9112	19.8405	13.0381	10.2148	4.07926	10.1259
TCGA-CD-A48A-01A-12R-A36D-31	144.917	51.6053	44.204	40.6168	33.1246	17.3683	22.9534	20.6603	23.1804	11.5334	8.44575	9.69445	12.6459	6.47053	1.29411
TCGA-BR-7723-01A-11R-2055-13	446.799	98.1213	121.3	41.987	47.6131	37.4715	53.5853	31.6086	58.647	27.3116	31.8453	18.0438	37.5079	9.97782	5.04353
TCGA-VQ-A91N-01A-11R-A414-31	634.469	95.5432	31.3264	62.1922	29.1442	35.5089	155.323	35.6302	21.0944	18.3061	23.4463	8.25592	17.9424	6.6799	4.49772
TCGA-F1-6875-01A-11R-2055-13	723.308	113.989	59.7911	91.0613	39.2656	23.0695	22.4691	30.5908	11.6454	15.643	10.4603	11.677	9.44901	8.78537	4.15567
TCGA-VQ-A8PE-01A-11R-A414-31	581.619	97.5846	66.1743	127.768	56.5871	34.9462	62.4075	24.387	30.0129	23.3906	17.1815	27.8987	18.1779	7.89814	3.51164
TCGA-RD-A8N9-01A-12R-A39E-31	315.421	32.1548	35.1263	34.9245	10.7488	14.8759	24.0106	16.912	14.6742	7.0436	10.8956	8.9329	6.05309	2.89815	4.01705
TCGA-BR-8590-01A-11R-2402-13	468.006	37.823	25.7605	23.1936	19.6271	14.8793	30.0312	15.7653	16.5603	14.1297	18.7866	8.58684	5.4974	5.11122	1.45386
TCGA-BR-8373-01A-11R-2343-13	433.01	28.2778	27.9945	28.1916	16.1957	28.1793	37.0961	10.8628	23.3021	8.97845	5.69005	8.8676	7.20493	3.62094	4.66781
TCGA-HU-8244-01A-11R-2343-13	549.591	50.7761	114.054	50.7761	34.7642	18.2767	33.4733	41.0829	18.5937	17.5972	34.7868	7.74551	12.9545	3.30656	1.65328
TCGA-B7-A5TN-01A-21R-A31P-31	156.883	23.3412	14.8789	14.9552	8.06842	9.13574	9.13574	10.5842	5.64154	14.2309	4.23116	2.99866	4.7394	2.54124	1.38497
TCGA-CG-4442-01A-01R-1157-13	445.502	68.2018	26.737	27.4065	23.7144	25.7025	26.6965	35.7441	18.44	21.3409	19.5558	15.2348	14.1597	6.49154	3.77321
TCGA-D7-6526-01A-11R-1802-13	295.457	53.9823	71.1973	84.0074	41.7715	59.4659	27.7028	44.2586	20.5711	18.6533	25.4854	5.64844	12.8101	6.29269	1.42335
TCGA-BR-8380-01A-11R-2343-13	253.497	19.755	46.3032	19.0653	14.4714	11.1268	10.9446	4.71101	6.61103	8.09461	6.15555	6.48089	4.50279	1.80892	0.793844
TCGA-CD-A4MH-01A-11R-A251-31	135.504	47.7284	38.6929	64.4881	52.1813	39.154	46.8205	35.9548	40.8689	16.7741	18.0567	55.1932	15.3907	15.6501	3.80444
TCGA-CG-4436-01A-01R-1157-13	646.638	72.1408	42.3845	38.5138	25.4823	58.4158	38.2074	60.4963	30.6917	28.3209	25.3372	25.7081	13.7411	11.6928	8.54787
TCGA-BR-4191-01A-02R-1131-13	177.105	51.351	32.1378	24.9618	24.4602	10.5325	17.4385	23.4764	14.082	19.2904	10.1467	9.70306	14.5642	3.4144	1.69755
TCGA-SW-A7EA-01A-12R-A354-31	230.349	42.5342	24.942	36.2987	26.1634	13.8424	20.035	30.0632	18.7493	18.3208	13.4567	7.90686	8.07829	4.34985	2.35706
TCGA-CG-5717-01A-11R-1602-13	205.13	22.3592	24.5985	9.0941	11.3334	6.29066	8.83769	7.28212	7.47016	6.11972	5.94877	2.29062	5.45304	1.43591	1.00856
TCGA-CD-8527-01A-11R-2343-13	115.801	41.8364	36.3447	52.3009	19.9777	17.8372	11.7401	36.9284	13.7941	10.4861	10.8321	16.4319	9.14563	4.51876	0.129725
TCGA-HU-A4H5-01A-21R-A251-31	424.818	68.1615	53.0894	41.9368	18.7858	21.0141	19.4715	22.6481	14.5579	17.5403	4.23938	16.3976	7.99884	5.59919	3.8623
TCGA-CG-4476-01A-01R-1157-13	342.457	65.4798	22.0515	11.2397	16.7361	28.5847	16.7196	23.549	13.741	14.7613	11.4372	7.99778	6.25341	3.94952	2.74821
TCGA-CD-5800-01A-11R-1602-13	231.281	106.482	51.0222	132.247	53.3876	16.245	30.4569	43.926	19.5683	12.0616	18.1803	16.6751	29.0885	13.6841	5.47364
TCGA-BR-6566-01A-11R-1802-13	86.2574	21.0531	47.176	33.3068	20.7437	12.1163	11.0335	35.4894	6.92603	9.62426	11.8928	7.39005	10.2601	3.09351	1.40927
TCGA-D7-A6EZ-01A-11R-A31P-31	334.142	39.9829	87.0834	40.8474	45.0114	38.2251	22.5921	37.3174	31.4244	24.1482	19.8546	21.8141	22.6065	12.7225	3.05455
TCGA-BR-8682-01A-11R-2402-13	326.463	15.8787	15.7953	15.3571	11.8517	10.3702	13.2914	4.69476	4.63216	3.35936	3.15071	2.56647	2.5456	1.04328	0.438178
TCGA-VQ-A94R-01A-11R-A414-31	421.114	52.1647	64.6385	19.4529	140.195	28.0876	20.0809	20.2379	32.8402	10.4758	20.8801	12.5167	15.2712	6.16556	3.32541
TCGA-VQ-A8DU-01A-11R-A36D-31	274.273	42.7492	34.9963	43.9572	35.0864	25.3682	37.9352	42.4246	27.4597	21.5459	18.012	17.5432	13.4324	7.95124	4.99432
TCGA-VQ-A8E0-01A-11R-A414-31	248.304	55.9751	26.314	31.5469	38.3658	17.2097	18.4211	31.7592	19.9197	6.96879	13.4505	6.21945	14.4621	5.66994	3.32204
TCGA-BR-4366-01A-01R-1157-13	423.672	54.3103	29.5489	24.8986	13.3565	41.7619	30.5248	30.1588	21.7577	18.9064	15.0642	11.3744	13.2955	4.57414	3.40011
TCGA-VQ-A8P5-01A-11R-A39E-31	326.639	112.784	67.3429	103.641	39.4141	61.4978	29.9984	59.269	44.3267	28.1334	29.5663	13.5095	14.1236	7.93741	5.2537
TCGA-BR-4280-01A-01R-1131-13	315.594	58.6469	49.3807	32.2118	36.2145	28.7517	34.3231	32.4611	20.6437	20.6144	20.4091	9.53012	17.0956	5.29288	2.53648
TCGA-RD-A8N2-01A-12R-A36D-31	205.794	5.85454	6.21194	2.63795	2.74006	3.42082	2.97833	2.04228	0.629703	1.53171	0.357399	1.12325	0.646722	0.544608	0.255285
TCGA-CG-4441-01A-01R-1802-13	325.753	56.2768	41.2503	58.2058	22.6993	14.0112	11.9516	24.6718	17.4197	14.0547	16.3029	11.0813	13.1989	5.16354	1.50845
TCGA-FP-8099-01A-11R-2343-13	216.128	70.9885	46.665	58.5862	40.4566	46.5484	27.2965	17.605	12.8103	17.0658	10.5805	19.7619	17.7508	5.52343	2.94389
TCGA-BR-7704-01A-11R-2055-13	199.143	26.9708	60.3432	76.9245	37.4233	14.1046	18.4283	40.6766	10.7463	10.5574	10.5364	8.08074	12.8872	7.53503	2.28779
TCGA-BR-A44T-01A-32R-A24K-31	146.804	19.5648	26.9771	13.7714	14.3761	12.6791	18.4334	9.46053	6.69064	6.71015	3.39409	6.65163	3.23804	2.00914	1.50198
TCGA-BR-4367-01A-01R-1157-13	467.559	44.7967	30.0322	9.09728	14.4102	13.5527	14.9136	19.7791	7.10259	18.3996	10.2158	4.53	5.23839	2.68444	3.63518
TCGA-VQ-AA6G-01A-11R-A414-31	260.005	39.5339	15.2174	19.0758	21.2995	21.8644	19.4364	13.1018	10.4815	10.794	8.32988	3.24541	7.99332	2.22371	1.39432
TCGA-CG-4460-01A-01R-1157-13	382.837	41.5976	42.4683	38.9322	72.4093	16.1877	28.3596	69.4241	15.5125	22.5313	52.7033	9.00897	11.5677	8.40482	2.20338
TCGA-VQ-AA64-01A-11R-A414-31	313.574	90.7876	42.2736	59.1942	25.9904	36.1115	12.0782	30.2402	21.9756	10.1434	31.7499	6.86667	11.8769	4.98784	1.77818
TCGA-HU-A4GY-01A-21R-A24K-31	378.466	54.9132	41.5999	27.1744	25.7136	20.9327	27.191	14.6911	12.7157	11.9521	9.64467	8.08426	5.44484	2.75562	3.10422
TCGA-CG-5720-01A-11R-1602-13	205.224	27.011	54.9432	23.3261	28.0539	8.4996	11.4023	18.8416	5.1971	9.17748	8.70818	4.08467	7.97815	2.46819	0.973369
