# Supplementary material for: A Novel DNA Repair Gene Signature for Immune Checkpoint Inhibitor-Based Therapy in Gastric Cancer
Source: Front Cell Dev Biol. 2022 May 23;10:893546. doi: 10.3389/fcell.2022.893546 (PMC9168368; doi:10.3389/fcell.2022.893546)
Supplement: Supplementary file 2 [file Table3.XLSX]

## Sheet: Sheet1
DRGS	dim1(TCGA-STAD)	dim1(IMvigor210)	dim1(GSE26901)	dim1(GC cell lines)	dim1(GSE15459)	dim1(GSE26899)
PRKDC	0.625065	0.618076	0.424084	0.608984	0.5744	0.559147
FANCI	0.754972	0.869502	0.906917	-0.0718053	0.88739	0.87783
LIG1	0.635421	0.600481	0.791266	0.572679	0.818487	0.716837
RECQL4	0.667646	0.758456	0.745257	0.594737	0.836716	0.764055
FANCA	0.74915	0.769204	0.0136542	0.855883	0.708866	0.0435573
BRCA2	0.474112	0.609478	0.675967	0.156957	0.784126	0.695431
FANCD2	0.75104	0.732357	0.828858	0.674159	0.835427	0.823717
UBE2T	0.729832	0.762525	0.894848	0.652482	0.854971	0.870884
POLQ	0.810894	0.809547	0.785351	0.581736	0.818607	0.878554
PARPBP	0.775977	0.642007	0.851299	0.726736	0.848997	0.807043
EXO1	0.812967	0.802197	0.910584	0.647994	0.877728	0.939401
XRCC2	0.799375	0.874433	-0.0347051	0.715138	0.464715	-0.0923492
RAD54L	0.857785	0.880035	0.853823	0.887545	0.852259	0.900609
EME1	0.671798	0.796768	0.524493	0.671183	0.743752	0.747205
FANCB	0.780416	0.63239	0.312516	0.673657	0.575819	0.672855
