# Supplementary material for: A Novel DNA Repair Gene Signature for Immune Checkpoint Inhibitor-Based Therapy in Gastric Cancer
Source: Front Cell Dev Biol. 2022 May 23;10:893546. doi: 10.3389/fcell.2022.893546 (PMC9168368; doi:10.3389/fcell.2022.893546)
Supplement: Supplementary file 5 [file Table6.XLSX]

## Sheet: subtype
sampleid	Lauren	Molecular subtype	MSI Status
TCGA-3M-AB46-01	NA	CIN	NA
TCGA-B7-5818-01	Intestil	EBV	MSI-L
TCGA-B7-A5TI-01	NA	MSI	NA
TCGA-B7-A5TJ-01	NA	CIN	NA
TCGA-B7-A5TK-01	NA	EBV	NA
TCGA-B7-A5TN-01	NA	CIN	NA
TCGA-BR-4187-01	Diffuse	GS	MSS
TCGA-BR-4191-01	Intestil	CIN	MSS
TCGA-BR-4201-01	Intestil	MSI	MSI-H
TCGA-BR-4253-01	Intestil	EBV	MSS
TCGA-BR-4256-01	Intestil	MSI	MSI-H
TCGA-BR-4257-01	Intestil	MSI	MSI-H
TCGA-BR-4267-01	Intestil	CIN	MSS
TCGA-BR-4279-01	Diffuse	CIN	MSS
TCGA-BR-4280-01	Intestil	MSI	MSI-H
TCGA-BR-4294-01	Intestil	CIN	MSI-L
TCGA-BR-4357-01	Intestil	CIN	MSS
TCGA-BR-4361-01	NA	MSI	MSI-H
TCGA-BR-4363-01	NA	MSI	MSI-H
TCGA-BR-4366-01	Intestil	CIN	MSS
TCGA-BR-4367-01	Diffuse	NA	MSS
TCGA-BR-4368-01	NA	MSI	MSI-H
TCGA-BR-4369-01	Intestil	CIN	MSS
TCGA-BR-4370-01	Intestil	MSI	MSI-H
TCGA-BR-4371-01	Intestil	GS	MSS
TCGA-BR-6452-01	Intestil	MSI	MSI-H
TCGA-BR-6453-01	Diffuse	GS	MSS
TCGA-BR-6454-01	Intestil	CIN	MSS
TCGA-BR-6455-01	Intestil	EBV	MSS
TCGA-BR-6456-01	Intestil	CIN	MSS
TCGA-BR-6457-01	Diffuse	GS	MSS
TCGA-BR-6458-01	Intestil	CIN	MSI-L
TCGA-BR-6563-01	Diffuse	GS	MSS
TCGA-BR-6564-01	Diffuse	CIN	MSS
TCGA-BR-6565-01	Intestil	CIN	MSS
TCGA-BR-6566-01	Intestil	MSI	MSI-H
TCGA-BR-6705-01	Diffuse	CIN	MSI-L
TCGA-BR-6707-01	Intestil	EBV	MSS
TCGA-BR-6710-01	Intestil	NA	MSS
TCGA-BR-6801-01	Intestil	CIN	MSI-L
TCGA-BR-6802-01	Intestil	MSI	MSI-H
TCGA-BR-6803-01	Diffuse	GS	MSS
TCGA-BR-6852-01	NA	MSI	MSI-H
TCGA-BR-7196-01	Diffuse	EBV	MSS
TCGA-BR-7197-01	Intestil	CIN	MSS
TCGA-BR-7707-01	Intestil	MSI	MSI-H
TCGA-BR-7715-01	Intestil	CIN	MSS
TCGA-BR-7716-01	Intestil	CIN	MSS
TCGA-BR-7717-01	Intestil	CIN	MSS
TCGA-BR-7722-01	Mixed	CIN	MSS
TCGA-BR-7723-01	Intestil	CIN	MSI-L
TCGA-BR-7851-01	Intestil	MSI	MSI-H
TCGA-BR-7901-01	Intestil	CIN	MSS
TCGA-BR-7957-01	Diffuse	CIN	MSS
TCGA-BR-7958-01	Intestil	EBV	MSS
TCGA-BR-7959-01	Intestil	CIN	MSI-L
TCGA-BR-8058-01	Diffuse	CIN	MSI-L
TCGA-BR-8059-01	Intestil	MSI	MSI-H
TCGA-BR-8077-01	Intestil	CIN	MSS
TCGA-BR-8080-01	Diffuse	CIN	MSS
TCGA-BR-8081-01	Intestil	MSI	MSI-H
TCGA-BR-8284-01	Mixed	NA	MSI-H
TCGA-BR-8286-01	Intestil	CIN	MSI-L
TCGA-BR-8289-01	Intestil	CIN	MSS
TCGA-BR-8291-01	Diffuse	CIN	MSS
TCGA-BR-8295-01	Intestil	NA	MSI-L
TCGA-BR-8296-01	Intestil	NA	MSS
TCGA-BR-8297-01	Diffuse	CIN	MSS
TCGA-BR-8361-01	NA	MSI	MSI-H
TCGA-BR-8364-01	Diffuse	CIN	MSS
TCGA-BR-8365-01	Diffuse	CIN	MSS
TCGA-BR-8366-01	Mixed	EBV	MSS
TCGA-BR-8367-01	Mixed	GS	MSS
TCGA-BR-8368-01	NA	MSI	MSI-H
TCGA-BR-8369-01	Intestil	CIN	MSS
TCGA-BR-8371-01	Diffuse	GS	MSS
TCGA-BR-8372-01	Intestil	MSI	MSI-H
TCGA-BR-8373-01	Intestil	CIN	MSI-L
TCGA-BR-8380-01	Diffuse	GS	MSI-L
TCGA-BR-8381-01	NA	EBV	MSS
TCGA-BR-8382-01	Intestil	MSI	MSI-H
TCGA-BR-8384-01	Diffuse	GS	MSS
TCGA-BR-8483-01	Intestil	CIN	MSS
TCGA-BR-8484-01	Intestil	CIN	MSS
TCGA-BR-8485-01	Mixed	CIN	MSS
TCGA-BR-8486-01	Intestil	CIN	MSS
TCGA-BR-8487-01	Intestil	MSI	MSI-H
TCGA-BR-8588-01	Diffuse	CIN	MSS
TCGA-BR-8589-01	NA	EBV	MSS
TCGA-BR-8590-01	Mixed	CIN	MSS
TCGA-BR-8591-01	Intestil	MSI	MSI-H
TCGA-BR-8592-01	Diffuse	GS	MSS
TCGA-BR-8676-01	Intestil	NA	MSS
TCGA-BR-8677-01	Diffuse	CIN	MSS
TCGA-BR-8678-01	Intestil	CIN	MSS
TCGA-BR-8679-01	Intestil	CIN	MSI-L
TCGA-BR-8680-01	Intestil	NA	MSS
TCGA-BR-8682-01	Intestil	CIN	MSS
TCGA-BR-8683-01	Intestil	CIN	MSI-L
TCGA-BR-8686-01	Diffuse	EBV	MSS
TCGA-BR-8687-01	Intestil	CIN	MSS
TCGA-BR-8690-01	Intestil	NA	MSI-L
TCGA-BR-A44T-01	Diffuse	GS	MSS
TCGA-BR-A44U-01	Mixed	CIN	MSS
TCGA-BR-A4CR-01	Intestil	CIN	MSS
TCGA-BR-A4CS-01	Intestil	CIN	MSS
TCGA-BR-A4IV-01	Diffuse	GS	MSS
TCGA-BR-A4J4-01	Diffuse	EBV	MSI-L
TCGA-BR-A4J5-01	Intestil	GS	MSS
TCGA-BR-A4J6-01	Intestil	CIN	MSS
TCGA-BR-A4J7-01	Intestil	CIN	MSS
TCGA-BR-A4J8-01	Mixed	CIN	MSS
TCGA-BR-A4J9-01	Diffuse	GS	MSS
TCGA-BR-A4PF-01	Intestil	CIN	MSS
TCGA-BR-A4QL-01	Intestil	NA	MSI-H
TCGA-CD-5798-01	Diffuse	GS	MSS
TCGA-CD-5799-01	Diffuse	CIN	MSS
TCGA-CD-5800-01	Intestil	CIN	MSS
TCGA-CD-5801-01	Intestil	EBV	MSS
TCGA-CD-5803-01	Diffuse	CIN	MSS
TCGA-CD-5804-01	Intestil	CIN	MSS
TCGA-CD-5813-01	Diffuse	NA	MSS
TCGA-CD-8524-01	Diffuse	CIN	MSI-L
TCGA-CD-8525-01	Intestil	NA	MSS
TCGA-CD-8526-01	Intestil	CIN	MSS
TCGA-CD-8527-01	Intestil	NA	MSI-L
TCGA-CD-8528-01	Diffuse	CIN	MSI-L
TCGA-CD-8529-01	Intestil	NA	MSS
TCGA-CD-8530-01	Diffuse	CIN	MSS
TCGA-CD-8531-01	Diffuse	GS	MSS
TCGA-CD-8532-01	Intestil	CIN	MSS
TCGA-CD-8534-01	Diffuse	GS	MSS
TCGA-CD-8535-01	Intestil	CIN	MSS
TCGA-CD-A486-01	Intestil	CIN	MSS
TCGA-CD-A487-01	Mixed	CIN	MSS
TCGA-CD-A489-01	Diffuse	CIN	MSS
TCGA-CD-A48A-01	Intestil	CIN	MSI-L
TCGA-CD-A48C-01	Intestil	CIN	MSS
TCGA-CD-A4MG-01	Intestil	MSI	MSI-H
TCGA-CD-A4MH-01	Intestil	CIN	MSS
TCGA-CG-4301-01	Intestil	CIN	MSS
TCGA-CG-4304-01	Intestil	CIN	MSS
TCGA-CG-4305-01	Intestil	MSI	MSI-H
TCGA-CG-4306-01	Intestil	MSI	MSI-H
TCGA-CG-4436-01	Intestil	CIN	MSI-L
TCGA-CG-4437-01	Intestil	NA	MSI-L
TCGA-CG-4438-01	Intestil	CIN	MSS
TCGA-CG-4440-01	NA	CIN	MSI-L
TCGA-CG-4441-01	Intestil	GS	MSS
TCGA-CG-4442-01	Intestil	MSI	MSI-H
TCGA-CG-4443-01	Intestil	CIN	MSS
TCGA-CG-4444-01	Intestil	CIN	MSS
TCGA-CG-4462-01	Diffuse	GS	MSS
TCGA-CG-4465-01	Diffuse	MSI	MSI-H
TCGA-CG-4466-01	Intestil	CIN	MSI-L
TCGA-CG-4469-01	Intestil	CIN	MSI-L
TCGA-CG-4475-01	Intestil	CIN	MSS
TCGA-CG-4476-01	Intestil	CIN	MSS
TCGA-CG-4477-01	Intestil	CIN	MSS
TCGA-CG-5717-01	Diffuse	GS	MSS
TCGA-CG-5718-01	Intestil	CIN	MSS
TCGA-CG-5719-01	Intestil	CIN	MSS
TCGA-CG-5720-01	Diffuse	CIN	MSI-L
TCGA-CG-5721-01	Intestil	MSI	MSI-H
TCGA-CG-5722-01	Diffuse	EBV	MSS
TCGA-CG-5723-01	Diffuse	MSI	MSI-H
TCGA-CG-5724-01	Mixed	CIN	MSI-L
TCGA-CG-5726-01	Intestil	MSI	MSI-H
TCGA-CG-5732-01	Intestil	CIN	MSS
TCGA-CG-5734-01	Intestil	CIN	MSI-L
TCGA-D7-5577-01	Intestil	EBV	MSS
TCGA-D7-5578-01	Intestil	CIN	MSI-L
TCGA-D7-6519-01	Intestil	CIN	MSS
TCGA-D7-6520-01	Intestil	CIN	MSS
TCGA-D7-6521-01	Diffuse	CIN	MSI-L
TCGA-D7-6522-01	Diffuse	GS	MSS
TCGA-D7-6524-01	Diffuse	GS	MSS
TCGA-D7-6525-01	Intestil	CIN	MSI-L
TCGA-D7-6526-01	Intestil	CIN	MSS
TCGA-D7-6527-01	Intestil	CIN	MSI-L
TCGA-D7-6528-01	Intestil	NA	MSI-L
TCGA-D7-6815-01	Intestil	CIN	MSS
TCGA-D7-6818-01	Intestil	CIN	MSS
TCGA-D7-6822-01	Intestil	CIN	MSS
TCGA-D7-8570-01	Intestil	EBV	MSS
TCGA-D7-8572-01	Intestil	GS	MSS
TCGA-D7-8573-01	Intestil	EBV	MSI-L
TCGA-D7-8574-01	Diffuse	GS	MSS
TCGA-D7-8575-01	Mixed	CIN	MSS
TCGA-D7-8576-01	Mixed	CIN	MSS
TCGA-D7-8578-01	Intestil	CIN	MSS
TCGA-D7-8579-01	Intestil	GS	MSS
TCGA-D7-A4YU-01	Intestil	CIN	MSS
TCGA-D7-A4YX-01	Intestil	EBV	MSS
TCGA-D7-A4Z0-01	Diffuse	GS	MSS
TCGA-D7-A6EV-01	NA	CIN	NA
TCGA-D7-A6EX-01	NA	CIN	NA
TCGA-D7-A6EY-01	NA	MSI	NA
TCGA-D7-A6EZ-01	NA	EBV	NA
TCGA-D7-A6F0-01	NA	CIN	NA
TCGA-D7-A6F2-01	NA	CIN	NA
TCGA-D7-A747-01	NA	CIN	NA
TCGA-D7-A748-01	NA	GS	NA
TCGA-D7-A74A-01	NA	CIN	NA
TCGA-EQ-8122-01	Intestil	CIN	MSS
TCGA-F1-6177-01	Intestil	MSI	MSI-H
TCGA-F1-6874-01	Intestil	MSI	MSI-H
TCGA-F1-6875-01	Intestil	CIN	MSS
TCGA-F1-A448-01	Intestil	MSI	MSI-H
TCGA-F1-A72C-01	NA	CIN	NA
TCGA-FP-7735-01	Intestil	CIN	MSS
TCGA-FP-7829-01	Intestil	CIN	MSS
TCGA-FP-7916-01	Mixed	EBV	MSS
TCGA-FP-7998-01	NA	EBV	MSS
TCGA-FP-8099-01	Mixed	CIN	MSS
TCGA-FP-8209-01	Intestil	GS	MSS
TCGA-FP-8210-01	Diffuse	GS	MSS
TCGA-FP-8211-01	Intestil	CIN	MSS
TCGA-FP-8631-01	Intestil	CIN	MSS
TCGA-FP-A4BF-01	Mixed	CIN	MSS
TCGA-FP-A8CX-01	NA	CIN	NA
TCGA-FP-A9TM-01	NA	CIN	NA
TCGA-HF-7132-01	Intestil	MSI	MSI-H
TCGA-HF-7133-01	Intestil	CIN	MSS
TCGA-HF-A5NB-01	NA	MSI	NA
TCGA-HJ-7597-01	Mixed	NA	MSI-H
TCGA-HU-8249-01	Intestil	CIN	MSS
TCGA-HU-8602-01	Intestil	MSI	MSI-H
TCGA-HU-8604-01	Intestil	CIN	MSS
TCGA-HU-8608-01	Intestil	EBV	MSS
TCGA-HU-8610-01	Intestil	GS	MSS
TCGA-HU-A4G2-01	Intestil	EBV	MSS
TCGA-HU-A4G3-01	Intestil	GS	MSS
TCGA-HU-A4G8-01	Intestil	MSI	MSI-H
TCGA-HU-A4G9-01	Intestil	MSI	MSI-H
TCGA-HU-A4GC-01	Intestil	CIN	MSI-L
TCGA-HU-A4GD-01	Intestil	CIN	MSS
TCGA-HU-A4GF-01	Intestil	CIN	MSS
TCGA-HU-A4GH-01	Intestil	NA	MSS
TCGA-HU-A4GP-01	Intestil	CIN	MSI-L
TCGA-HU-A4GQ-01	Intestil	MSI	MSI-H
TCGA-HU-A4GT-01	Intestil	MSI	MSI-H
TCGA-HU-A4GU-01	Intestil	MSI	MSI-H
TCGA-HU-A4GX-01	Intestil	MSI	MSI-H
TCGA-HU-A4GY-01	Diffuse	CIN	MSS
TCGA-HU-A4H0-01	Diffuse	EBV	MSS
TCGA-HU-A4H2-01	Intestil	CIN	MSS
TCGA-HU-A4H3-01	Diffuse	MSI	MSI-H
TCGA-HU-A4H4-01	Intestil	MSI	MSI-H
TCGA-HU-A4H5-01	Intestil	CIN	MSS
TCGA-HU-A4H6-01	Intestil	CIN	MSS
TCGA-HU-A4H8-01	Intestil	MSI	MSI-H
TCGA-HU-A4HD-01	Intestil	CIN	MSI-L
TCGA-IN-7806-01	Intestil	CIN	MSS
TCGA-IN-7808-01	Diffuse	CIN	MSS
TCGA-IN-8462-01	Mixed	CIN	MSI-L
TCGA-IN-8663-01	Diffuse	CIN	MSI-L
TCGA-IN-A6RI-01	NA	CIN	NA
TCGA-IN-A6RJ-01	NA	CIN	NA
TCGA-IN-A6RN-01	NA	CIN	NA
TCGA-IN-A6RR-01	NA	CIN	NA
TCGA-IN-A6RS-01	NA	CIN	NA
TCGA-IN-A7NR-01	NA	CIN	NA
TCGA-IN-A7NT-01	NA	CIN	NA
TCGA-IN-A7NU-01	NA	CIN	NA
TCGA-IN-AB1V-01	NA	CIN	NA
TCGA-IN-AB1X-01	NA	CIN	NA
TCGA-IP-7968-01	Intestil	CIN	MSS
TCGA-KB-A6F7-01	NA	CIN	NA
TCGA-KB-A93J-01	NA	CIN	NA
TCGA-MX-A5UG-01	NA	GS	NA
TCGA-MX-A5UJ-01	NA	MSI	NA
TCGA-MX-A663-01	NA	CIN	NA
TCGA-MX-A666-01	NA	CIN	NA
TCGA-R5-A7O7-01	NA	CIN	NA
TCGA-R5-A7ZE-01	NA	CIN	NA
TCGA-R5-A7ZF-01	NA	CIN	NA
TCGA-R5-A7ZI-01	NA	MSI	NA
TCGA-R5-A7ZR-01	NA	CIN	NA
TCGA-R5-A805-01	NA	CIN	NA
TCGA-RD-A7BS-01	NA	GS	NA
TCGA-RD-A7BW-01	NA	CIN	NA
TCGA-RD-A7C1-01	NA	CIN	NA
TCGA-RD-A8MV-01	NA	CIN	NA
TCGA-RD-A8MW-01	NA	CIN	NA
TCGA-RD-A8N0-01	NA	GS	NA
TCGA-RD-A8N1-01	NA	CIN	NA
TCGA-RD-A8N2-01	NA	GS	NA
TCGA-RD-A8N4-01	NA	GS	NA
TCGA-RD-A8N5-01	NA	CIN	NA
TCGA-RD-A8N6-01	NA	CIN	NA
TCGA-RD-A8N9-01	NA	CIN	NA
TCGA-RD-A8NB-01	NA	MSI	NA
TCGA-SW-A7EA-01	NA	MSI	NA
TCGA-SW-A7EB-01	NA	CIN	NA
TCGA-VQ-A8DT-01	NA	GS	NA
TCGA-VQ-A8DU-01	NA	CIN	NA
TCGA-VQ-A8DV-01	NA	CIN	NA
TCGA-VQ-A8DZ-01	NA	CIN	NA
TCGA-VQ-A8E0-01	NA	CIN	NA
TCGA-VQ-A8E2-01	NA	CIN	NA
TCGA-VQ-A8E3-01	NA	MSI	NA
TCGA-VQ-A8E7-01	NA	CIN	NA
TCGA-VQ-A8P2-01	NA	MSI	NA
TCGA-VQ-A8P3-01	NA	GS	NA
TCGA-VQ-A8P5-01	NA	CIN	NA
TCGA-VQ-A8P8-01	NA	GS	NA
TCGA-VQ-A8PB-01	NA	MSI	NA
TCGA-VQ-A8PC-01	NA	CIN	NA
TCGA-VQ-A8PD-01	NA	GS	NA
TCGA-VQ-A8PE-01	NA	CIN	NA
TCGA-VQ-A8PF-01	NA	EBV	NA
TCGA-VQ-A8PH-01	NA	CIN	NA
TCGA-VQ-A8PJ-01	NA	CIN	NA
TCGA-VQ-A8PK-01	NA	CIN	NA
TCGA-VQ-A8PM-01	NA	CIN	NA
TCGA-VQ-A8PO-01	NA	MSI	NA
TCGA-VQ-A8PP-01	NA	MSI	NA
TCGA-VQ-A8PQ-01	NA	GS	NA
TCGA-VQ-A8PU-01	NA	CIN	NA
TCGA-VQ-A8PX-01	NA	MSI	NA
TCGA-VQ-A91A-01	NA	CIN	NA
TCGA-VQ-A91D-01	NA	MSI	NA
TCGA-VQ-A91K-01	NA	MSI	NA
TCGA-VQ-A91N-01	NA	CIN	NA
TCGA-VQ-A91Q-01	NA	CIN	NA
TCGA-VQ-A91S-01	NA	CIN	NA
TCGA-VQ-A91U-01	NA	CIN	NA
TCGA-VQ-A91V-01	NA	CIN	NA
TCGA-VQ-A91X-01	NA	CIN	NA
TCGA-VQ-A91Y-01	NA	CIN	NA
TCGA-VQ-A91Z-01	NA	CIN	NA
TCGA-VQ-A922-01	NA	CIN	NA
TCGA-VQ-A923-01	NA	EBV	NA
TCGA-VQ-A924-01	NA	MSI	NA
TCGA-VQ-A925-01	NA	CIN	NA
TCGA-VQ-A927-01	NA	GS	NA
TCGA-VQ-A928-01	NA	GS	NA
TCGA-VQ-A92D-01	NA	CIN	NA
TCGA-VQ-A94O-01	NA	CIN	NA
TCGA-VQ-A94P-01	NA	CIN	NA
TCGA-VQ-A94R-01	NA	CIN	NA
TCGA-VQ-A94T-01	NA	CIN	NA
TCGA-VQ-A94U-01	NA	CIN	NA
TCGA-VQ-AA64-01	NA	CIN	NA
TCGA-VQ-AA68-01	NA	CIN	NA
TCGA-VQ-AA69-01	NA	EBV	NA
TCGA-VQ-AA6A-01	NA	CIN	NA
TCGA-VQ-AA6D-01	NA	MSI	NA
TCGA-VQ-AA6F-01	NA	CIN	NA
TCGA-VQ-AA6G-01	NA	CIN	NA
TCGA-VQ-AA6J-01	NA	CIN	NA
TCGA-VQ-AA6K-01	NA	CIN	NA
TCGA-ZA-A8F6-01	NA	CIN	NA
TCGA-ZQ-A9CR-01	NA	CIN	NA

## Sheet: Lauren
sampleid	group	Lauren
TCGA-B7-5818-01	Low score	Intestil
TCGA-BR-4187-01	Low score	Diffuse
TCGA-BR-4191-01	Low score	Intestil
TCGA-BR-4201-01	High score	Intestil
TCGA-BR-4253-01	High score	Intestil
TCGA-BR-4256-01	Low score	Intestil
TCGA-BR-4257-01	High score	Intestil
TCGA-BR-4267-01	Low score	Intestil
TCGA-BR-4279-01	Low score	Diffuse
TCGA-BR-4280-01	High score	Intestil
TCGA-BR-4294-01	Low score	Intestil
TCGA-BR-4357-01	High score	Intestil
TCGA-BR-4366-01	High score	Intestil
TCGA-BR-4367-01	Low score	Diffuse
TCGA-BR-4369-01	High score	Intestil
TCGA-BR-4370-01	Low score	Intestil
TCGA-BR-4371-01	High score	Intestil
TCGA-BR-6452-01	High score	Intestil
TCGA-BR-6453-01	Low score	Diffuse
TCGA-BR-6454-01	High score	Intestil
TCGA-BR-6455-01	High score	Intestil
TCGA-BR-6456-01	Low score	Intestil
TCGA-BR-6457-01	Low score	Diffuse
TCGA-BR-6458-01	High score	Intestil
TCGA-BR-6563-01	Low score	Diffuse
TCGA-BR-6564-01	Low score	Diffuse
TCGA-BR-6565-01	High score	Intestil
TCGA-BR-6566-01	Low score	Intestil
TCGA-BR-6705-01	Low score	Diffuse
TCGA-BR-6707-01	High score	Intestil
TCGA-BR-6710-01	Low score	Intestil
TCGA-BR-6801-01	Low score	Intestil
TCGA-BR-6802-01	High score	Intestil
TCGA-BR-6803-01	Low score	Diffuse
TCGA-BR-7196-01	Low score	Diffuse
TCGA-BR-7197-01	High score	Intestil
TCGA-BR-7707-01	High score	Intestil
TCGA-BR-7715-01	High score	Intestil
TCGA-BR-7716-01	High score	Intestil
TCGA-BR-7717-01	Low score	Intestil
TCGA-BR-7722-01	Low score	Mixed
TCGA-BR-7723-01	High score	Intestil
TCGA-BR-7851-01	High score	Intestil
TCGA-BR-7901-01	Low score	Intestil
TCGA-BR-7957-01	Low score	Diffuse
TCGA-BR-7958-01	High score	Intestil
TCGA-BR-7959-01	Low score	Intestil
TCGA-BR-8058-01	Low score	Diffuse
TCGA-BR-8059-01	Low score	Intestil
TCGA-BR-8077-01	High score	Intestil
TCGA-BR-8080-01	Low score	Diffuse
TCGA-BR-8081-01	High score	Intestil
TCGA-BR-8284-01	High score	Mixed
TCGA-BR-8286-01	High score	Intestil
TCGA-BR-8289-01	High score	Intestil
TCGA-BR-8291-01	Low score	Diffuse
TCGA-BR-8295-01	High score	Intestil
TCGA-BR-8296-01	Low score	Intestil
TCGA-BR-8297-01	Low score	Diffuse
TCGA-BR-8364-01	Low score	Diffuse
TCGA-BR-8365-01	Low score	Diffuse
TCGA-BR-8366-01	Low score	Mixed
TCGA-BR-8367-01	Low score	Mixed
TCGA-BR-8369-01	Low score	Intestil
TCGA-BR-8371-01	Low score	Diffuse
TCGA-BR-8372-01	High score	Intestil
TCGA-BR-8373-01	Low score	Intestil
TCGA-BR-8380-01	Low score	Diffuse
TCGA-BR-8382-01	Low score	Intestil
TCGA-BR-8384-01	Low score	Diffuse
TCGA-BR-8483-01	High score	Intestil
TCGA-BR-8484-01	High score	Intestil
TCGA-BR-8485-01	High score	Mixed
TCGA-BR-8486-01	High score	Intestil
TCGA-BR-8487-01	High score	Intestil
TCGA-BR-8588-01	Low score	Diffuse
TCGA-BR-8590-01	Low score	Mixed
TCGA-BR-8591-01	High score	Intestil
TCGA-BR-8592-01	Low score	Diffuse
TCGA-BR-8676-01	High score	Intestil
TCGA-BR-8677-01	Low score	Diffuse
TCGA-BR-8678-01	High score	Intestil
TCGA-BR-8679-01	High score	Intestil
TCGA-BR-8680-01	High score	Intestil
TCGA-BR-8682-01	Low score	Intestil
TCGA-BR-8683-01	Low score	Intestil
TCGA-BR-8686-01	High score	Diffuse
TCGA-BR-8687-01	Low score	Intestil
TCGA-BR-8690-01	Low score	Intestil
TCGA-BR-A44T-01	Low score	Diffuse
TCGA-BR-A44U-01	Low score	Mixed
TCGA-BR-A4CR-01	High score	Intestil
TCGA-BR-A4CS-01	Low score	Intestil
TCGA-BR-A4IV-01	Low score	Diffuse
TCGA-BR-A4J4-01	Low score	Diffuse
TCGA-BR-A4J5-01	Low score	Intestil
TCGA-BR-A4J6-01	Low score	Intestil
TCGA-BR-A4J7-01	Low score	Intestil
TCGA-BR-A4J8-01	Low score	Mixed
TCGA-BR-A4J9-01	Low score	Diffuse
TCGA-BR-A4PF-01	High score	Intestil
TCGA-BR-A4QL-01	High score	Intestil
TCGA-CD-5798-01	Low score	Diffuse
TCGA-CD-5799-01	Low score	Diffuse
TCGA-CD-5800-01	High score	Intestil
TCGA-CD-5801-01	Low score	Intestil
TCGA-CD-5803-01	Low score	Diffuse
TCGA-CD-5804-01	Low score	Intestil
TCGA-CD-5813-01	Low score	Diffuse
TCGA-CD-8524-01	Low score	Diffuse
TCGA-CD-8525-01	High score	Intestil
TCGA-CD-8526-01	High score	Intestil
TCGA-CD-8527-01	Low score	Intestil
TCGA-CD-8528-01	High score	Diffuse
TCGA-CD-8529-01	Low score	Intestil
TCGA-CD-8530-01	Low score	Diffuse
TCGA-CD-8531-01	High score	Diffuse
TCGA-CD-8532-01	Low score	Intestil
TCGA-CD-8534-01	High score	Diffuse
TCGA-CD-8535-01	High score	Intestil
TCGA-CD-A486-01	High score	Intestil
TCGA-CD-A487-01	High score	Mixed
TCGA-CD-A489-01	Low score	Diffuse
TCGA-CD-A48A-01	Low score	Intestil
TCGA-CD-A48C-01	Low score	Intestil
TCGA-CD-A4MG-01	High score	Intestil
TCGA-CD-A4MH-01	High score	Intestil
TCGA-CG-4301-01	Low score	Intestil
TCGA-CG-4304-01	Low score	Intestil
TCGA-CG-4305-01	High score	Intestil
TCGA-CG-4306-01	High score	Intestil
TCGA-CG-4436-01	High score	Intestil
TCGA-CG-4437-01	High score	Intestil
TCGA-CG-4438-01	High score	Intestil
TCGA-CG-4441-01	High score	Intestil
TCGA-CG-4442-01	High score	Intestil
TCGA-CG-4443-01	Low score	Intestil
TCGA-CG-4444-01	High score	Intestil
TCGA-CG-4462-01	Low score	Diffuse
TCGA-CG-4465-01	High score	Diffuse
TCGA-CG-4466-01	High score	Intestil
TCGA-CG-4469-01	High score	Intestil
TCGA-CG-4475-01	Low score	Intestil
TCGA-CG-4476-01	Low score	Intestil
TCGA-CG-4477-01	High score	Intestil
TCGA-CG-5717-01	Low score	Diffuse
TCGA-CG-5718-01	High score	Intestil
TCGA-CG-5719-01	Low score	Intestil
TCGA-CG-5720-01	Low score	Diffuse
TCGA-CG-5721-01	High score	Intestil
TCGA-CG-5722-01	High score	Diffuse
TCGA-CG-5723-01	Low score	Diffuse
TCGA-CG-5724-01	Low score	Mixed
TCGA-CG-5726-01	High score	Intestil
TCGA-CG-5732-01	Low score	Intestil
TCGA-CG-5734-01	Low score	Intestil
TCGA-D7-5577-01	Low score	Intestil
TCGA-D7-5578-01	High score	Intestil
TCGA-D7-6519-01	Low score	Intestil
TCGA-D7-6520-01	Low score	Intestil
TCGA-D7-6521-01	Low score	Diffuse
TCGA-D7-6522-01	Low score	Diffuse
TCGA-D7-6524-01	Low score	Diffuse
TCGA-D7-6525-01	Low score	Intestil
TCGA-D7-6526-01	High score	Intestil
TCGA-D7-6527-01	Low score	Intestil
TCGA-D7-6528-01	High score	Intestil
TCGA-D7-6815-01	High score	Intestil
TCGA-D7-6818-01	Low score	Intestil
TCGA-D7-6822-01	High score	Intestil
TCGA-D7-8570-01	High score	Intestil
TCGA-D7-8572-01	High score	Intestil
TCGA-D7-8573-01	High score	Intestil
TCGA-D7-8574-01	Low score	Diffuse
TCGA-D7-8575-01	Low score	Mixed
TCGA-D7-8576-01	High score	Mixed
TCGA-D7-8578-01	Low score	Intestil
TCGA-D7-8579-01	Low score	Intestil
TCGA-D7-A4YU-01	High score	Intestil
TCGA-D7-A4YX-01	High score	Intestil
TCGA-D7-A4Z0-01	Low score	Diffuse
TCGA-EQ-8122-01	High score	Intestil
TCGA-F1-6177-01	High score	Intestil
TCGA-F1-6874-01	High score	Intestil
TCGA-F1-6875-01	High score	Intestil
TCGA-F1-A448-01	Low score	Intestil
TCGA-FP-7735-01	Low score	Intestil
TCGA-FP-7829-01	High score	Intestil
TCGA-FP-7916-01	Low score	Mixed
TCGA-FP-8099-01	High score	Mixed
TCGA-FP-8209-01	Low score	Intestil
TCGA-FP-8210-01	Low score	Diffuse
TCGA-FP-8211-01	Low score	Intestil
TCGA-FP-8631-01	High score	Intestil
TCGA-FP-A4BF-01	High score	Mixed
TCGA-HF-7132-01	Low score	Intestil
TCGA-HF-7133-01	High score	Intestil
TCGA-HJ-7597-01	High score	Mixed
TCGA-HU-8249-01	High score	Intestil
TCGA-HU-8602-01	High score	Intestil
TCGA-HU-8604-01	High score	Intestil
TCGA-HU-8608-01	High score	Intestil
TCGA-HU-8610-01	Low score	Intestil
TCGA-HU-A4G2-01	High score	Intestil
TCGA-HU-A4G3-01	Low score	Intestil
TCGA-HU-A4G8-01	High score	Intestil
TCGA-HU-A4G9-01	High score	Intestil
TCGA-HU-A4GC-01	Low score	Intestil
TCGA-HU-A4GD-01	High score	Intestil
TCGA-HU-A4GF-01	High score	Intestil
TCGA-HU-A4GH-01	High score	Intestil
TCGA-HU-A4GP-01	High score	Intestil
TCGA-HU-A4GQ-01	High score	Intestil
TCGA-HU-A4GT-01	High score	Intestil
TCGA-HU-A4GU-01	High score	Intestil
TCGA-HU-A4GX-01	High score	Intestil
TCGA-HU-A4GY-01	Low score	Diffuse
TCGA-HU-A4H0-01	High score	Diffuse
TCGA-HU-A4H2-01	High score	Intestil
TCGA-HU-A4H3-01	High score	Diffuse
TCGA-HU-A4H4-01	High score	Intestil
TCGA-HU-A4H5-01	High score	Intestil
TCGA-HU-A4H6-01	Low score	Intestil
TCGA-HU-A4H8-01	High score	Intestil
TCGA-HU-A4HD-01	High score	Intestil
TCGA-IN-7806-01	Low score	Intestil
TCGA-IN-7808-01	Low score	Diffuse
TCGA-IN-8462-01	Low score	Mixed
TCGA-IN-8663-01	High score	Diffuse
TCGA-IP-7968-01	High score	Intestil

## Sheet: Molecular subtype
sampleid	group	subtype
TCGA-3M-AB46-01	High score	CIN
TCGA-B7-5818-01	Low score	EBV
TCGA-B7-A5TI-01	High score	MSI
TCGA-B7-A5TJ-01	Low score	CIN
TCGA-B7-A5TK-01	Low score	EBV
TCGA-B7-A5TN-01	Low score	CIN
TCGA-BR-4187-01	Low score	GS
TCGA-BR-4191-01	Low score	CIN
TCGA-BR-4201-01	High score	MSI
TCGA-BR-4253-01	High score	EBV
TCGA-BR-4256-01	Low score	MSI
TCGA-BR-4257-01	High score	MSI
TCGA-BR-4267-01	Low score	CIN
TCGA-BR-4279-01	Low score	CIN
TCGA-BR-4280-01	High score	MSI
TCGA-BR-4294-01	Low score	CIN
TCGA-BR-4357-01	High score	CIN
TCGA-BR-4361-01	High score	MSI
TCGA-BR-4363-01	High score	MSI
TCGA-BR-4366-01	High score	CIN
TCGA-BR-4368-01	High score	MSI
TCGA-BR-4369-01	High score	CIN
TCGA-BR-4370-01	Low score	MSI
TCGA-BR-4371-01	High score	GS
TCGA-BR-6452-01	High score	MSI
TCGA-BR-6453-01	Low score	GS
TCGA-BR-6454-01	High score	CIN
TCGA-BR-6455-01	High score	EBV
TCGA-BR-6456-01	Low score	CIN
TCGA-BR-6457-01	Low score	GS
TCGA-BR-6458-01	Low score	CIN
TCGA-BR-6563-01	Low score	GS
TCGA-BR-6564-01	Low score	CIN
TCGA-BR-6565-01	High score	CIN
TCGA-BR-6566-01	Low score	MSI
TCGA-BR-6705-01	Low score	CIN
TCGA-BR-6707-01	High score	EBV
TCGA-BR-6801-01	Low score	CIN
TCGA-BR-6802-01	High score	MSI
TCGA-BR-6803-01	Low score	GS
TCGA-BR-6852-01	High score	MSI
TCGA-BR-7196-01	Low score	EBV
TCGA-BR-7197-01	High score	CIN
TCGA-BR-7707-01	High score	MSI
TCGA-BR-7715-01	High score	CIN
TCGA-BR-7716-01	High score	CIN
TCGA-BR-7717-01	Low score	CIN
TCGA-BR-7722-01	Low score	CIN
TCGA-BR-7723-01	High score	CIN
TCGA-BR-7851-01	High score	MSI
TCGA-BR-7901-01	Low score	CIN
TCGA-BR-7957-01	Low score	CIN
TCGA-BR-7958-01	High score	EBV
TCGA-BR-7959-01	Low score	CIN
TCGA-BR-8058-01	Low score	CIN
TCGA-BR-8059-01	Low score	MSI
TCGA-BR-8077-01	High score	CIN
TCGA-BR-8080-01	Low score	CIN
TCGA-BR-8081-01	High score	MSI
TCGA-BR-8286-01	High score	CIN
TCGA-BR-8289-01	High score	CIN
TCGA-BR-8291-01	Low score	CIN
TCGA-BR-8297-01	Low score	CIN
TCGA-BR-8361-01	High score	MSI
TCGA-BR-8364-01	Low score	CIN
TCGA-BR-8365-01	Low score	CIN
TCGA-BR-8366-01	Low score	EBV
TCGA-BR-8367-01	Low score	GS
TCGA-BR-8368-01	High score	MSI
TCGA-BR-8369-01	Low score	CIN
TCGA-BR-8371-01	Low score	GS
TCGA-BR-8372-01	High score	MSI
TCGA-BR-8373-01	Low score	CIN
TCGA-BR-8380-01	Low score	GS
TCGA-BR-8381-01	High score	EBV
TCGA-BR-8382-01	Low score	MSI
TCGA-BR-8384-01	Low score	GS
TCGA-BR-8483-01	High score	CIN
TCGA-BR-8484-01	High score	CIN
TCGA-BR-8485-01	High score	CIN
TCGA-BR-8486-01	High score	CIN
TCGA-BR-8487-01	Low score	MSI
TCGA-BR-8588-01	Low score	CIN
TCGA-BR-8589-01	High score	EBV
TCGA-BR-8590-01	Low score	CIN
TCGA-BR-8591-01	High score	MSI
TCGA-BR-8592-01	Low score	GS
TCGA-BR-8677-01	Low score	CIN
TCGA-BR-8678-01	High score	CIN
TCGA-BR-8679-01	High score	CIN
TCGA-BR-8682-01	Low score	CIN
TCGA-BR-8683-01	Low score	CIN
TCGA-BR-8686-01	High score	EBV
TCGA-BR-8687-01	Low score	CIN
TCGA-BR-A44T-01	Low score	GS
TCGA-BR-A44U-01	Low score	CIN
TCGA-BR-A4CR-01	High score	CIN
TCGA-BR-A4CS-01	Low score	CIN
TCGA-BR-A4IV-01	Low score	GS
TCGA-BR-A4J4-01	Low score	EBV
TCGA-BR-A4J5-01	Low score	GS
TCGA-BR-A4J6-01	Low score	CIN
TCGA-BR-A4J7-01	Low score	CIN
TCGA-BR-A4J8-01	Low score	CIN
TCGA-BR-A4J9-01	Low score	GS
TCGA-BR-A4PF-01	High score	CIN
TCGA-CD-5798-01	Low score	GS
TCGA-CD-5799-01	Low score	CIN
TCGA-CD-5800-01	High score	CIN
TCGA-CD-5801-01	Low score	EBV
TCGA-CD-5803-01	Low score	CIN
TCGA-CD-5804-01	Low score	CIN
TCGA-CD-8524-01	Low score	CIN
TCGA-CD-8526-01	High score	CIN
TCGA-CD-8528-01	High score	CIN
TCGA-CD-8530-01	Low score	CIN
TCGA-CD-8531-01	High score	GS
TCGA-CD-8532-01	Low score	CIN
TCGA-CD-8534-01	High score	GS
TCGA-CD-8535-01	High score	CIN
TCGA-CD-A486-01	High score	CIN
TCGA-CD-A487-01	High score	CIN
TCGA-CD-A489-01	Low score	CIN
TCGA-CD-A48A-01	Low score	CIN
TCGA-CD-A48C-01	Low score	CIN
TCGA-CD-A4MG-01	High score	MSI
TCGA-CD-A4MH-01	High score	CIN
TCGA-CG-4301-01	Low score	CIN
TCGA-CG-4304-01	Low score	CIN
TCGA-CG-4305-01	High score	MSI
TCGA-CG-4306-01	High score	MSI
TCGA-CG-4436-01	High score	CIN
TCGA-CG-4438-01	High score	CIN
TCGA-CG-4440-01	High score	CIN
TCGA-CG-4441-01	Low score	GS
TCGA-CG-4442-01	High score	MSI
TCGA-CG-4443-01	Low score	CIN
TCGA-CG-4444-01	High score	CIN
TCGA-CG-4462-01	Low score	GS
TCGA-CG-4465-01	High score	MSI
TCGA-CG-4466-01	High score	CIN
TCGA-CG-4469-01	High score	CIN
TCGA-CG-4475-01	Low score	CIN
TCGA-CG-4476-01	Low score	CIN
TCGA-CG-4477-01	High score	CIN
TCGA-CG-5717-01	Low score	GS
TCGA-CG-5718-01	High score	CIN
TCGA-CG-5719-01	Low score	CIN
TCGA-CG-5720-01	Low score	CIN
TCGA-CG-5721-01	High score	MSI
TCGA-CG-5722-01	High score	EBV
TCGA-CG-5723-01	Low score	MSI
TCGA-CG-5724-01	Low score	CIN
TCGA-CG-5726-01	High score	MSI
TCGA-CG-5732-01	Low score	CIN
TCGA-CG-5734-01	Low score	CIN
TCGA-D7-5577-01	Low score	EBV
TCGA-D7-5578-01	Low score	CIN
TCGA-D7-6519-01	Low score	CIN
TCGA-D7-6520-01	Low score	CIN
TCGA-D7-6521-01	Low score	CIN
TCGA-D7-6522-01	Low score	GS
TCGA-D7-6524-01	Low score	GS
TCGA-D7-6525-01	Low score	CIN
TCGA-D7-6526-01	High score	CIN
TCGA-D7-6527-01	Low score	CIN
TCGA-D7-6815-01	High score	CIN
TCGA-D7-6818-01	Low score	CIN
TCGA-D7-6822-01	High score	CIN
TCGA-D7-8570-01	High score	EBV
TCGA-D7-8572-01	High score	GS
TCGA-D7-8573-01	High score	EBV
TCGA-D7-8574-01	Low score	GS
TCGA-D7-8575-01	Low score	CIN
TCGA-D7-8576-01	High score	CIN
TCGA-D7-8578-01	Low score	CIN
TCGA-D7-8579-01	Low score	GS
TCGA-D7-A4YU-01	High score	CIN
TCGA-D7-A4YX-01	High score	EBV
TCGA-D7-A4Z0-01	Low score	GS
TCGA-D7-A6EV-01	High score	CIN
TCGA-D7-A6EX-01	Low score	CIN
TCGA-D7-A6EY-01	High score	MSI
TCGA-D7-A6EZ-01	High score	EBV
TCGA-D7-A6F0-01	High score	CIN
TCGA-D7-A6F2-01	High score	CIN
TCGA-D7-A747-01	Low score	CIN
TCGA-D7-A748-01	Low score	GS
TCGA-D7-A74A-01	Low score	CIN
TCGA-EQ-8122-01	High score	CIN
TCGA-F1-6177-01	High score	MSI
TCGA-F1-6874-01	High score	MSI
TCGA-F1-6875-01	High score	CIN
TCGA-F1-A448-01	Low score	MSI
TCGA-F1-A72C-01	High score	CIN
TCGA-FP-7735-01	Low score	CIN
TCGA-FP-7829-01	High score	CIN
TCGA-FP-7916-01	Low score	EBV
TCGA-FP-7998-01	High score	EBV
TCGA-FP-8099-01	High score	CIN
TCGA-FP-8209-01	Low score	GS
TCGA-FP-8210-01	Low score	GS
TCGA-FP-8211-01	Low score	CIN
TCGA-FP-8631-01	High score	CIN
TCGA-FP-A4BF-01	Low score	CIN
TCGA-FP-A8CX-01	Low score	CIN
TCGA-FP-A9TM-01	High score	CIN
TCGA-HF-7132-01	Low score	MSI
TCGA-HF-7133-01	High score	CIN
TCGA-HF-A5NB-01	High score	MSI
TCGA-HU-8249-01	High score	CIN
TCGA-HU-8602-01	High score	MSI
TCGA-HU-8604-01	High score	CIN
TCGA-HU-8608-01	High score	EBV
TCGA-HU-8610-01	Low score	GS
TCGA-HU-A4G2-01	High score	EBV
TCGA-HU-A4G3-01	Low score	GS
TCGA-HU-A4G8-01	High score	MSI
TCGA-HU-A4G9-01	High score	MSI
TCGA-HU-A4GC-01	Low score	CIN
TCGA-HU-A4GD-01	High score	CIN
TCGA-HU-A4GF-01	High score	CIN
TCGA-HU-A4GP-01	High score	CIN
TCGA-HU-A4GQ-01	High score	MSI
TCGA-HU-A4GT-01	High score	MSI
TCGA-HU-A4GU-01	High score	MSI
TCGA-HU-A4GX-01	High score	MSI
TCGA-HU-A4GY-01	Low score	CIN
TCGA-HU-A4H0-01	High score	EBV
TCGA-HU-A4H2-01	High score	CIN
TCGA-HU-A4H3-01	High score	MSI
TCGA-HU-A4H4-01	High score	MSI
TCGA-HU-A4H5-01	High score	CIN
TCGA-HU-A4H6-01	Low score	CIN
TCGA-HU-A4H8-01	High score	MSI
TCGA-HU-A4HD-01	High score	CIN
TCGA-IN-7806-01	Low score	CIN
TCGA-IN-7808-01	Low score	CIN
TCGA-IN-8462-01	Low score	CIN
TCGA-IN-8663-01	High score	CIN
TCGA-IN-A6RI-01	High score	CIN
TCGA-IN-A6RJ-01	Low score	CIN
TCGA-IN-A6RN-01	Low score	CIN
TCGA-IN-A6RR-01	Low score	CIN
TCGA-IN-A6RS-01	Low score	CIN
TCGA-IN-A7NR-01	Low score	CIN
TCGA-IN-A7NT-01	High score	CIN
TCGA-IN-A7NU-01	Low score	CIN
TCGA-IN-AB1V-01	Low score	CIN
TCGA-IN-AB1X-01	High score	CIN
TCGA-IP-7968-01	High score	CIN
TCGA-KB-A6F7-01	High score	CIN
TCGA-KB-A93J-01	Low score	CIN
TCGA-MX-A5UG-01	Low score	GS
TCGA-MX-A5UJ-01	Low score	MSI
TCGA-MX-A663-01	Low score	CIN
TCGA-MX-A666-01	High score	CIN
TCGA-R5-A7O7-01	High score	CIN
TCGA-R5-A7ZE-01	High score	CIN
TCGA-R5-A7ZF-01	High score	CIN
TCGA-R5-A7ZI-01	High score	MSI
TCGA-R5-A7ZR-01	Low score	CIN
TCGA-R5-A805-01	Low score	CIN
TCGA-RD-A7BS-01	Low score	GS
TCGA-RD-A7BW-01	Low score	CIN
TCGA-RD-A7C1-01	High score	CIN
TCGA-RD-A8MV-01	Low score	CIN
TCGA-RD-A8MW-01	Low score	CIN
TCGA-RD-A8N0-01	Low score	GS
TCGA-RD-A8N1-01	High score	CIN
TCGA-RD-A8N2-01	Low score	GS
TCGA-RD-A8N4-01	Low score	GS
TCGA-RD-A8N5-01	Low score	CIN
TCGA-RD-A8N6-01	Low score	CIN
TCGA-RD-A8N9-01	Low score	CIN
TCGA-RD-A8NB-01	High score	MSI
TCGA-SW-A7EA-01	Low score	MSI
TCGA-SW-A7EB-01	Low score	CIN
TCGA-VQ-A8DT-01	Low score	GS
TCGA-VQ-A8DU-01	High score	CIN
TCGA-VQ-A8DV-01	High score	CIN
TCGA-VQ-A8DZ-01	High score	CIN
TCGA-VQ-A8E0-01	Low score	CIN
TCGA-VQ-A8E2-01	High score	CIN
TCGA-VQ-A8E3-01	High score	MSI
TCGA-VQ-A8E7-01	Low score	CIN
TCGA-VQ-A8P2-01	High score	MSI
TCGA-VQ-A8P3-01	High score	GS
TCGA-VQ-A8P5-01	High score	CIN
TCGA-VQ-A8P8-01	Low score	GS
TCGA-VQ-A8PB-01	High score	MSI
TCGA-VQ-A8PC-01	Low score	CIN
TCGA-VQ-A8PD-01	Low score	GS
TCGA-VQ-A8PE-01	High score	CIN
TCGA-VQ-A8PF-01	High score	EBV
TCGA-VQ-A8PH-01	High score	CIN
TCGA-VQ-A8PJ-01	Low score	CIN
TCGA-VQ-A8PK-01	High score	CIN
TCGA-VQ-A8PM-01	Low score	CIN
TCGA-VQ-A8PO-01	High score	MSI
TCGA-VQ-A8PP-01	Low score	MSI
TCGA-VQ-A8PQ-01	Low score	GS
TCGA-VQ-A8PU-01	Low score	CIN
TCGA-VQ-A8PX-01	High score	MSI
TCGA-VQ-A91A-01	High score	CIN
TCGA-VQ-A91D-01	Low score	MSI
TCGA-VQ-A91K-01	Low score	MSI
TCGA-VQ-A91N-01	High score	CIN
TCGA-VQ-A91Q-01	Low score	CIN
TCGA-VQ-A91S-01	High score	CIN
TCGA-VQ-A91U-01	High score	CIN
TCGA-VQ-A91V-01	Low score	CIN
TCGA-VQ-A91X-01	High score	CIN
TCGA-VQ-A91Y-01	Low score	CIN
TCGA-VQ-A91Z-01	High score	CIN
TCGA-VQ-A922-01	High score	CIN
TCGA-VQ-A923-01	High score	EBV
TCGA-VQ-A924-01	High score	MSI
TCGA-VQ-A925-01	High score	CIN
TCGA-VQ-A927-01	Low score	GS
TCGA-VQ-A928-01	Low score	GS
TCGA-VQ-A92D-01	High score	CIN
TCGA-VQ-A94O-01	High score	CIN
TCGA-VQ-A94P-01	Low score	CIN
TCGA-VQ-A94R-01	High score	CIN
TCGA-VQ-A94T-01	High score	CIN
TCGA-VQ-A94U-01	High score	CIN
TCGA-VQ-AA64-01	High score	CIN
TCGA-VQ-AA68-01	High score	CIN
TCGA-VQ-AA69-01	High score	EBV
TCGA-VQ-AA6A-01	High score	CIN
TCGA-VQ-AA6D-01	High score	MSI
TCGA-VQ-AA6F-01	Low score	CIN
TCGA-VQ-AA6G-01	Low score	CIN
TCGA-VQ-AA6J-01	High score	CIN
TCGA-VQ-AA6K-01	High score	CIN
TCGA-ZA-A8F6-01	Low score	CIN
TCGA-ZQ-A9CR-01	Low score	CIN

## Sheet: MSI Status
sampleid	group	MSI Status
TCGA-B7-5818-01	Low score	MSI-L
TCGA-BR-4187-01	Low score	MSS
TCGA-BR-4191-01	Low score	MSS
TCGA-BR-4201-01	High score	MSI-H
TCGA-BR-4253-01	High score	MSS
TCGA-BR-4256-01	Low score	MSI-H
TCGA-BR-4257-01	High score	MSI-H
TCGA-BR-4267-01	Low score	MSS
TCGA-BR-4279-01	Low score	MSS
TCGA-BR-4280-01	High score	MSI-H
TCGA-BR-4294-01	Low score	MSI-L
TCGA-BR-4357-01	High score	MSS
TCGA-BR-4361-01	High score	MSI-H
TCGA-BR-4363-01	High score	MSI-H
TCGA-BR-4366-01	High score	MSS
TCGA-BR-4367-01	Low score	MSS
TCGA-BR-4368-01	High score	MSI-H
TCGA-BR-4369-01	High score	MSS
TCGA-BR-4370-01	Low score	MSI-H
TCGA-BR-4371-01	High score	MSS
TCGA-BR-6452-01	High score	MSI-H
TCGA-BR-6453-01	Low score	MSS
TCGA-BR-6454-01	High score	MSS
TCGA-BR-6455-01	High score	MSS
TCGA-BR-6456-01	Low score	MSS
TCGA-BR-6457-01	Low score	MSS
TCGA-BR-6458-01	Low score	MSI-L
TCGA-BR-6563-01	Low score	MSS
TCGA-BR-6564-01	Low score	MSS
TCGA-BR-6565-01	High score	MSS
TCGA-BR-6566-01	Low score	MSI-H
TCGA-BR-6705-01	Low score	MSI-L
TCGA-BR-6707-01	High score	MSS
TCGA-BR-6710-01	Low score	MSS
TCGA-BR-6801-01	Low score	MSI-L
TCGA-BR-6802-01	High score	MSI-H
TCGA-BR-6803-01	Low score	MSS
TCGA-BR-6852-01	High score	MSI-H
TCGA-BR-7196-01	Low score	MSS
TCGA-BR-7197-01	High score	MSS
TCGA-BR-7707-01	High score	MSI-H
TCGA-BR-7715-01	High score	MSS
TCGA-BR-7716-01	High score	MSS
TCGA-BR-7717-01	Low score	MSS
TCGA-BR-7722-01	Low score	MSS
TCGA-BR-7723-01	High score	MSI-L
TCGA-BR-7851-01	High score	MSI-H
TCGA-BR-7901-01	Low score	MSS
TCGA-BR-7957-01	Low score	MSS
TCGA-BR-7958-01	High score	MSS
TCGA-BR-7959-01	Low score	MSI-L
TCGA-BR-8058-01	Low score	MSI-L
TCGA-BR-8059-01	Low score	MSI-H
TCGA-BR-8077-01	High score	MSS
TCGA-BR-8080-01	Low score	MSS
TCGA-BR-8081-01	High score	MSI-H
TCGA-BR-8284-01	High score	MSI-H
TCGA-BR-8286-01	High score	MSI-L
TCGA-BR-8289-01	High score	MSS
TCGA-BR-8291-01	Low score	MSS
TCGA-BR-8295-01	High score	MSI-L
TCGA-BR-8296-01	Low score	MSS
TCGA-BR-8297-01	Low score	MSS
TCGA-BR-8361-01	High score	MSI-H
TCGA-BR-8364-01	Low score	MSS
TCGA-BR-8365-01	Low score	MSS
TCGA-BR-8366-01	Low score	MSS
TCGA-BR-8367-01	Low score	MSS
TCGA-BR-8368-01	High score	MSI-H
TCGA-BR-8369-01	Low score	MSS
TCGA-BR-8371-01	Low score	MSS
TCGA-BR-8372-01	High score	MSI-H
TCGA-BR-8373-01	Low score	MSI-L
TCGA-BR-8380-01	Low score	MSI-L
TCGA-BR-8381-01	High score	MSS
TCGA-BR-8382-01	Low score	MSI-H
TCGA-BR-8384-01	Low score	MSS
TCGA-BR-8483-01	High score	MSS
TCGA-BR-8484-01	High score	MSS
TCGA-BR-8485-01	High score	MSS
TCGA-BR-8486-01	High score	MSS
TCGA-BR-8487-01	High score	MSI-H
TCGA-BR-8588-01	Low score	MSS
TCGA-BR-8589-01	High score	MSS
TCGA-BR-8590-01	Low score	MSS
TCGA-BR-8591-01	High score	MSI-H
TCGA-BR-8592-01	Low score	MSS
TCGA-BR-8676-01	High score	MSS
TCGA-BR-8677-01	Low score	MSS
TCGA-BR-8678-01	High score	MSS
TCGA-BR-8679-01	High score	MSI-L
TCGA-BR-8680-01	High score	MSS
TCGA-BR-8682-01	Low score	MSS
TCGA-BR-8683-01	Low score	MSI-L
TCGA-BR-8686-01	High score	MSS
TCGA-BR-8687-01	Low score	MSS
TCGA-BR-8690-01	Low score	MSI-L
TCGA-BR-A44T-01	Low score	MSS
TCGA-BR-A44U-01	Low score	MSS
TCGA-BR-A4CR-01	High score	MSS
TCGA-BR-A4CS-01	Low score	MSS
TCGA-BR-A4IV-01	Low score	MSS
TCGA-BR-A4J4-01	Low score	MSI-L
TCGA-BR-A4J5-01	Low score	MSS
TCGA-BR-A4J6-01	Low score	MSS
TCGA-BR-A4J7-01	Low score	MSS
TCGA-BR-A4J8-01	Low score	MSS
TCGA-BR-A4J9-01	Low score	MSS
TCGA-BR-A4PF-01	High score	MSS
TCGA-BR-A4QL-01	High score	MSI-H
TCGA-CD-5798-01	Low score	MSS
TCGA-CD-5799-01	Low score	MSS
TCGA-CD-5800-01	High score	MSS
TCGA-CD-5801-01	Low score	MSS
TCGA-CD-5803-01	Low score	MSS
TCGA-CD-5804-01	Low score	MSS
TCGA-CD-5813-01	Low score	MSS
TCGA-CD-8524-01	Low score	MSI-L
TCGA-CD-8525-01	High score	MSS
TCGA-CD-8526-01	High score	MSS
TCGA-CD-8527-01	Low score	MSI-L
TCGA-CD-8528-01	High score	MSI-L
TCGA-CD-8529-01	Low score	MSS
TCGA-CD-8530-01	Low score	MSS
TCGA-CD-8531-01	High score	MSS
TCGA-CD-8532-01	Low score	MSS
TCGA-CD-8534-01	High score	MSS
TCGA-CD-8535-01	High score	MSS
TCGA-CD-A486-01	High score	MSS
TCGA-CD-A487-01	High score	MSS
TCGA-CD-A489-01	Low score	MSS
TCGA-CD-A48A-01	Low score	MSI-L
TCGA-CD-A48C-01	Low score	MSS
TCGA-CD-A4MG-01	High score	MSI-H
TCGA-CD-A4MH-01	High score	MSS
TCGA-CG-4301-01	Low score	MSS
TCGA-CG-4304-01	Low score	MSS
TCGA-CG-4305-01	High score	MSI-H
TCGA-CG-4306-01	High score	MSI-H
TCGA-CG-4436-01	High score	MSI-L
TCGA-CG-4437-01	High score	MSI-L
TCGA-CG-4438-01	High score	MSS
TCGA-CG-4440-01	High score	MSI-L
TCGA-CG-4441-01	Low score	MSS
TCGA-CG-4442-01	High score	MSI-H
TCGA-CG-4443-01	Low score	MSS
TCGA-CG-4444-01	High score	MSS
TCGA-CG-4462-01	Low score	MSS
TCGA-CG-4465-01	High score	MSI-H
TCGA-CG-4466-01	High score	MSI-L
TCGA-CG-4469-01	High score	MSI-L
TCGA-CG-4475-01	Low score	MSS
TCGA-CG-4476-01	Low score	MSS
TCGA-CG-4477-01	High score	MSS
TCGA-CG-5717-01	Low score	MSS
TCGA-CG-5718-01	High score	MSS
TCGA-CG-5719-01	Low score	MSS
TCGA-CG-5720-01	Low score	MSI-L
TCGA-CG-5721-01	High score	MSI-H
TCGA-CG-5722-01	High score	MSS
TCGA-CG-5723-01	Low score	MSI-H
TCGA-CG-5724-01	Low score	MSI-L
TCGA-CG-5726-01	High score	MSI-H
TCGA-CG-5732-01	Low score	MSS
TCGA-CG-5734-01	Low score	MSI-L
TCGA-D7-5577-01	Low score	MSS
TCGA-D7-5578-01	Low score	MSI-L
TCGA-D7-6519-01	Low score	MSS
TCGA-D7-6520-01	Low score	MSS
TCGA-D7-6521-01	Low score	MSI-L
TCGA-D7-6522-01	Low score	MSS
TCGA-D7-6524-01	Low score	MSS
TCGA-D7-6525-01	Low score	MSI-L
TCGA-D7-6526-01	High score	MSS
TCGA-D7-6527-01	Low score	MSI-L
TCGA-D7-6528-01	High score	MSI-L
TCGA-D7-6815-01	High score	MSS
TCGA-D7-6818-01	Low score	MSS
TCGA-D7-6822-01	High score	MSS
TCGA-D7-8570-01	High score	MSS
TCGA-D7-8572-01	High score	MSS
TCGA-D7-8573-01	High score	MSI-L
TCGA-D7-8574-01	Low score	MSS
TCGA-D7-8575-01	Low score	MSS
TCGA-D7-8576-01	High score	MSS
TCGA-D7-8578-01	Low score	MSS
TCGA-D7-8579-01	Low score	MSS
TCGA-D7-A4YU-01	High score	MSS
TCGA-D7-A4YX-01	High score	MSS
TCGA-D7-A4Z0-01	Low score	MSS
TCGA-EQ-8122-01	High score	MSS
TCGA-F1-6177-01	High score	MSI-H
TCGA-F1-6874-01	High score	MSI-H
TCGA-F1-6875-01	High score	MSS
TCGA-F1-A448-01	Low score	MSI-H
TCGA-FP-7735-01	Low score	MSS
TCGA-FP-7829-01	High score	MSS
TCGA-FP-7916-01	Low score	MSS
TCGA-FP-7998-01	High score	MSS
TCGA-FP-8099-01	High score	MSS
TCGA-FP-8209-01	Low score	MSS
TCGA-FP-8210-01	Low score	MSS
TCGA-FP-8211-01	Low score	MSS
TCGA-FP-8631-01	High score	MSS
TCGA-FP-A4BF-01	Low score	MSS
TCGA-HF-7132-01	Low score	MSI-H
TCGA-HF-7133-01	High score	MSS
TCGA-HJ-7597-01	Low score	MSI-H
TCGA-HU-8249-01	High score	MSS
TCGA-HU-8602-01	High score	MSI-H
TCGA-HU-8604-01	High score	MSS
TCGA-HU-8608-01	High score	MSS
TCGA-HU-8610-01	Low score	MSS
TCGA-HU-A4G2-01	High score	MSS
TCGA-HU-A4G3-01	Low score	MSS
TCGA-HU-A4G8-01	High score	MSI-H
TCGA-HU-A4G9-01	High score	MSI-H
TCGA-HU-A4GC-01	Low score	MSI-L
TCGA-HU-A4GD-01	High score	MSS
TCGA-HU-A4GF-01	High score	MSS
TCGA-HU-A4GH-01	High score	MSS
TCGA-HU-A4GP-01	High score	MSI-L
TCGA-HU-A4GQ-01	High score	MSI-H
TCGA-HU-A4GT-01	High score	MSI-H
TCGA-HU-A4GU-01	High score	MSI-H
TCGA-HU-A4GX-01	High score	MSI-H
TCGA-HU-A4GY-01	Low score	MSS
TCGA-HU-A4H0-01	High score	MSS
TCGA-HU-A4H2-01	High score	MSS
TCGA-HU-A4H3-01	High score	MSI-H
TCGA-HU-A4H4-01	High score	MSI-H
TCGA-HU-A4H5-01	High score	MSS
TCGA-HU-A4H6-01	Low score	MSS
TCGA-HU-A4H8-01	High score	MSI-H
TCGA-HU-A4HD-01	High score	MSI-L
TCGA-IN-7806-01	Low score	MSS
TCGA-IN-7808-01	Low score	MSS
TCGA-IN-8462-01	Low score	MSI-L
TCGA-IN-8663-01	High score	MSI-L
TCGA-IP-7968-01	High score	MSS
