# Supplementary material for: A Novel DNA Repair Gene Signature for Immune Checkpoint Inhibitor-Based Therapy in Gastric Cancer
Source: Front Cell Dev Biol. 2022 May 23;10:893546. doi: 10.3389/fcell.2022.893546 (PMC9168368; doi:10.3389/fcell.2022.893546)
Supplement: Supplementary file 7 [file Table1.XLSX]

## Sheet: TCGA-DNA repair
TCGA-STAD					GSE30727
DNA repair related genes	log2 FoldChange	adj.P.Val			DNA repair related genes	adj.P.Val	log2 FoldChange
ATR	1.05943	2.32e-18			BRCA2	0.0033	1.0906
BLM	1.77353	3.25e-23			CHAF1A	0.00498	1.0337
BRCA1	1.36419	7.64e-21			EME1	0.00105	1.0299
BRCA2	1.73993	2.9e-22			EXO1	0.00697	1.1362
BRIP1	1.60194	4.6e-22			FANCA	1.19e-05	1.4122
CHEK1	1.46579	4.81e-25			FANCB	0.000979	1.0567
CHEK2	1.08739	9.62e-15			FANCD2	0.00104	1.1955
DNA2	1.88653	6.32e-30			FANCI	3.08e-05	1.0118
EME1	2.15955	5.61e-32			LIG1	0.017	1.0087
EXO1	2.1516	3.02e-32			NEIL2	0.00782	1.0431
FANCA	1.64671	5.54e-23			PARPBP	0.00217	1.2545
FANCB	1.78866	9.37e-25			POLQ	0.00081	1.1822
FANCD2	1.58168	3.12e-25			PRKDC	0.000993	1.042
FANCI	1.825	1.4e-31			RAD54L	0.000436	1.2901
FEN1	1.07948	2.66e-15			RECQL4	0.00228	1.0068
GEN1	1.15491	1.45e-16			UBE2T	0.00101	1.0356
HFM1	-1.19638	0.00039684			XRCC2	0.00133	1.0156
LIG1	1.01173	4.8e-13
MSH2	1.06585	6.09e-19
MSH4	1.61071	3.68e-06
MSH5	1.87985	4.2e-21
NEIL3	1.35332	1.81e-12
PARPBP	1.38592	4.54e-18
PCNA	1.16188	1.98e-14
PER1	-1.85818	4.62e-19
POLD1	1.07981	2.17e-11
POLD3	1.03231	5.63e-11
POLE2	1.28422	1.67e-18
POLQ	1.90595	5.96e-22
PRKDC	1.0814	1.71e-16
RAD51	1.47005	1.39e-22
RAD54B	1.55064	3.47e-22
RAD54L	1.73534	4.55e-23
RDM1	1.61519	1.57e-12
RECQL4	2.11205	5.64e-28
TOPBP1	1.02208	1.62e-19
UBE2T	1.61838	2.96e-21
XRCC2	2.1766	5.83e-37
