# Supplementary material for: A Novel DNA Repair Gene Signature for Immune Checkpoint Inhibitor-Based Therapy in Gastric Cancer
Source: Front Cell Dev Biol. 2022 May 23;10:893546. doi: 10.3389/fcell.2022.893546 (PMC9168368; doi:10.3389/fcell.2022.893546)
Supplement: Supplementary file 8 [file Table5.XLSX]

## Sheet: Infiltration_Score
Sample_ID	Infiltration_Score	DRGS_score	DRGS_group	ICB_response
TCGA-3M-AB46-01A-11R-A414-31	0.492	7.17436	High score	R
TCGA-3M-AB47-01A-22R-A414-31	0.658	-9.53041	Low score	NR
TCGA-B7-5818-01A-11R-1602-13	0.683	-4.26855	Low score	R
TCGA-B7-A5TI-01A-11R-A31P-31	0.644	0.820868	High score	NR
TCGA-B7-A5TJ-01A-11R-A31P-31	0.532	-4.55059	Low score	R
TCGA-B7-A5TK-01A-12R-A36D-31	0.73	-6.12392	Low score	NR
TCGA-B7-A5TN-01A-21R-A31P-31	0.558	-10.2724	Low score	R
TCGA-BR-4187-01A-01R-1131-13	0.884	-10.4702	Low score	R
TCGA-BR-4191-01A-02R-1131-13	0.853	-3.08753	Low score	NR
TCGA-BR-4201-01A-01R-1131-13	0.794	-0.600643	Low score	R
TCGA-BR-4253-01A-01R-1131-13	0.698	15.5861	High score	NR
TCGA-BR-4256-01A-01R-1131-13	0.893	-3.73071	Low score	R
TCGA-BR-4257-01A-01R-1131-13	0.683	2.05588	High score	R
TCGA-BR-4267-01A-01R-1131-13	0.653	-4.82081	Low score	R
TCGA-BR-4279-01A-01R-1131-13	0.86	-10.8441	Low score	R
TCGA-BR-4280-01A-01R-1131-13	0.548	2.85005	High score	NR
TCGA-BR-4294-01A-01R-1131-13	0.502	-16.0773	Low score	NR
TCGA-BR-4357-01A-01R-1157-13	0.733	14.6693	High score	R
TCGA-BR-4361-01A-01R-1157-13	0.689	15.9481	High score	NR
TCGA-BR-4363-01A-01R-1157-13	0.687	9.35045	High score	R
TCGA-BR-4366-01A-01R-1157-13	0.675	0.806158	High score	R
TCGA-BR-4367-01A-01R-1157-13	0.658	-4.90048	Low score	NR
TCGA-BR-4368-01A-01R-1157-13	0.751	1.59077	High score	NR
TCGA-BR-4369-01A-01R-1157-13	0.822	8.30569	High score	NR
TCGA-BR-4370-01A-01R-1157-13	0.773	-6.3642	Low score	R
TCGA-BR-4371-01A-01R-1157-13	0.599	3.27812	High score	NR
TCGA-BR-6452-01A-12R-1802-13	0.64	3.11947	High score	R
TCGA-BR-6453-01A-11R-1802-13	0.842	-8.94437	Low score	NR
TCGA-BR-6454-01A-11R-1802-13	0.76	0.466308	High score	NR
TCGA-BR-6455-01A-11R-1802-13	0.709	8.61196	High score	NR
TCGA-BR-6456-01A-11R-1802-13	0.733	-2.75197	Low score	NR
TCGA-BR-6457-01A-21R-1802-13	0.799	-12.8228	Low score	NR
TCGA-BR-6458-01A-11R-1802-13	0.644	-0.836175	Low score	NR
TCGA-BR-6563-01A-13R-2055-13	0.843	-13.1026	Low score	NR
TCGA-BR-6564-01A-12R-1884-13	0.757	-14.8082	Low score	NR
TCGA-BR-6565-01A-11R-1802-13	0.648	5.60943	High score	NR
TCGA-BR-6566-01A-11R-1802-13	0.627	-5.59645	Low score	NR
TCGA-BR-6705-01A-12R-1884-13	0.699	-9.43221	Low score	NR
TCGA-BR-6707-01A-11R-1884-13	0.666	7.39852	High score	NR
TCGA-BR-6709-01A-11R-1884-13	0.71	-3.29809	Low score	NR
TCGA-BR-6710-01A-11R-1884-13	0.577	-15.7729	Low score	R
TCGA-BR-6801-01A-11R-1884-13	0.577	-10.2127	Low score	R
TCGA-BR-6802-01A-11R-1884-13	0.703	3.12739	High score	NR
TCGA-BR-6803-01A-11R-1884-13	0.781	-10.882	Low score	NR
TCGA-BR-6852-01A-11R-1884-13	0.689	0.409844	High score	NR
TCGA-BR-7196-01A-11R-2055-13	0.781	-2.1413	Low score	NR
TCGA-BR-7197-01A-11R-2203-13	0.54	4.89382	High score	R
TCGA-BR-7704-01A-11R-2055-13	0.734	-0.639777	Low score	NR
TCGA-BR-7707-01A-11R-2055-13	0.516	5.91404	High score	NR
TCGA-BR-7715-01A-11R-2055-13	0.487	8.68184	High score	R
TCGA-BR-7716-01A-21R-2055-13	0.821	-0.0924852	High score	NR
TCGA-BR-7717-01A-11R-2055-13	0.624	-7.20611	Low score	NR
TCGA-BR-7722-01A-31R-2203-13	0.722	-11.8147	Low score	NR
TCGA-BR-7723-01A-11R-2055-13	0.625	17.9063	High score	NR
TCGA-BR-7851-01A-11R-2203-13	0.666	7.47525	High score	NR
TCGA-BR-7901-01A-11R-2203-13	0.779	-4.93525	Low score	R
TCGA-BR-7957-01A-11R-2203-13	0.68	-4.30417	Low score	NR
TCGA-BR-7958-01A-21R-2343-13	0.768	3.75386	High score	NR
TCGA-BR-7959-01A-11R-2343-13	0.638	-6.52193	Low score	R
TCGA-BR-8058-01A-31R-2343-13	0.753	-1.62856	Low score	NR
TCGA-BR-8059-01A-11R-2343-13	0.603	-8.71435	Low score	R
TCGA-BR-8060-01A-11R-2343-13	0.714	15.2482	High score	NR
TCGA-BR-8077-01A-11R-2343-13	0.749	0.319166	High score	NR
TCGA-BR-8080-01A-11R-2343-13	0.765	-1.65494	Low score	NR
TCGA-BR-8081-01A-11R-2343-13	0.77	2.95283	High score	NR
TCGA-BR-8284-01A-11R-2343-13	0.723	2.45496	High score	NR
TCGA-BR-8286-01A-12R-2343-13	0.666	3.81915	High score	R
TCGA-BR-8289-01A-11R-2343-13	0.567	1.35764	High score	R
TCGA-BR-8291-01A-11R-2343-13	0.773	-8.3862	Low score	R
TCGA-BR-8295-01A-11R-2343-13	0.575	14.361	High score	R
TCGA-BR-8296-01A-11R-2343-13	0.825	-2.67254	Low score	NR
TCGA-BR-8297-01A-12R-2343-13	0.655	-7.18644	Low score	NR
TCGA-BR-8361-01A-11R-2343-13	0.568	3.0029	High score	NR
TCGA-BR-8364-01A-11R-2343-13	0.773	-11.8348	Low score	NR
TCGA-BR-8365-01A-21R-2343-13	0.811	-10.2817	Low score	NR
TCGA-BR-8366-01A-11R-2343-13	0.752	-6.22471	Low score	NR
TCGA-BR-8367-01A-11R-2343-13	0.662	-5.41194	Low score	NR
TCGA-BR-8368-01A-11R-2343-13	0.645	7.21783	High score	NR
TCGA-BR-8369-01A-11R-2343-13	0.635	-3.45027	Low score	NR
TCGA-BR-8371-01A-11R-2343-13	0.702	-14.4947	Low score	NR
TCGA-BR-8372-01A-11R-2343-13	0.716	5.67947	High score	NR
TCGA-BR-8373-01A-11R-2343-13	0.665	-2.95626	Low score	NR
TCGA-BR-8380-01A-11R-2343-13	0.714	-9.25834	Low score	NR
TCGA-BR-8381-01A-11R-2402-13	0.713	5.64932	High score	NR
TCGA-BR-8382-01A-11R-2402-13	0.654	-3.29092	Low score	NR
TCGA-BR-8384-01A-21R-2402-13	0.747	-13.4419	Low score	NR
TCGA-BR-8483-01A-31R-2402-13	0.431	1.06675	High score	R
TCGA-BR-8484-01A-11R-2402-13	0.7	0.992055	High score	NR
TCGA-BR-8485-01A-11R-2402-13	0.685	7.81462	High score	NR
TCGA-BR-8486-01A-31R-2402-13	0.674	2.17746	High score	NR
TCGA-BR-8487-01A-11R-2402-13	0.607	-0.699817	Low score	R
TCGA-BR-8588-01A-11R-2402-13	0.804	-1.7853	Low score	NR
TCGA-BR-8589-01A-11R-2402-13	0.681	9.41531	High score	NR
TCGA-BR-8590-01A-11R-2402-13	0.795	-3.16809	Low score	NR
TCGA-BR-8591-01A-11R-2402-13	0.659	3.02037	High score	NR
TCGA-BR-8592-01A-11R-2402-13	0.839	-12.0286	Low score	NR
TCGA-BR-8676-01A-11R-2402-13	0.736	3.01533	High score	NR
TCGA-BR-8677-01A-11R-2402-13	0.73	-3.62721	Low score	NR
TCGA-BR-8678-01A-11R-2402-13	0.534	17.8978	High score	R
TCGA-BR-8679-01A-11R-2402-13	0.535	3.60079	High score	R
TCGA-BR-8680-01A-11R-2402-13	0.367	10.7349	High score	R
TCGA-BR-8682-01A-11R-2402-13	0.765	-11.8971	Low score	NR
TCGA-BR-8683-01A-11R-2402-13	0.734	-3.61794	Low score	NR
TCGA-BR-8686-01A-11R-2402-13	0.776	-0.242711	High score	NR
TCGA-BR-8687-01A-11R-2402-13	0.613	-8.31442	Low score	R
TCGA-BR-8690-01A-11R-2402-13	0.809	-4.72669	Low score	NR
TCGA-BR-A44T-01A-32R-A24K-31	0.81	-9.87023	Low score	NR
TCGA-BR-A44U-01A-11R-A36D-31	0.507	-6.57048	Low score	R
TCGA-BR-A4CR-01A-11R-A24K-31	0.447	10.8593	High score	R
TCGA-BR-A4CS-01A-11R-A24K-31	0.608	-1.88738	Low score	R
TCGA-BR-A4IV-01A-31R-A251-31	0.747	-14.1343	Low score	NR
TCGA-BR-A4J4-01A-12R-A251-31	0.7	-4.84477	Low score	R
TCGA-BR-A4J5-01A-21R-A251-31	0.702	-9.40453	Low score	NR
TCGA-BR-A4J6-01A-11R-A251-31	0.676	-12.2485	Low score	R
TCGA-BR-A4J7-01A-31R-A251-31	0.735	-13.5539	Low score	NR
TCGA-BR-A4J8-01A-11R-A251-31	0.638	-7.1834	Low score	R
TCGA-BR-A4J9-01A-12R-A251-31	0.711	-14.833	Low score	NR
TCGA-BR-A4PF-01A-11R-A251-31	0.66	9.72077	High score	NR
TCGA-BR-A4QL-01A-31R-A251-31	0.472	3.00338	High score	R
TCGA-CD-5798-01A-11R-1602-13	0.698	-14.1694	Low score	R
TCGA-CD-5799-01A-11R-1602-13	0.535	-3.00423	Low score	R
TCGA-CD-5800-01A-11R-1602-13	0.661	10.7118	High score	R
TCGA-CD-5801-01A-11R-1602-13	0.672	-5.20218	Low score	NR
TCGA-CD-5803-01A-11R-1602-13	0.759	-7.33544	Low score	NR
TCGA-CD-5804-01A-12R-2055-13	0.824	-7.16041	Low score	R
TCGA-CD-5813-01A-11R-1602-13	0.814	-7.73101	Low score	NR
TCGA-CD-8524-01A-11R-2343-13	0.713	-8.96919	Low score	NR
TCGA-CD-8525-01A-11R-2343-13	0.692	3.4849	High score	R
TCGA-CD-8526-01A-11R-2343-13	0.643	12.0919	High score	NR
TCGA-CD-8527-01A-11R-2343-13	0.655	-3.71948	Low score	R
TCGA-CD-8528-01A-11R-2343-13	0.469	8.02592	High score	R
TCGA-CD-8529-01A-11R-2343-13	0.797	-4.36785	Low score	NR
TCGA-CD-8530-01A-11R-2343-13	0.688	-7.59077	Low score	NR
TCGA-CD-8531-01A-11R-2343-13	0.606	5.24956	High score	NR
TCGA-CD-8532-01A-11R-2343-13	0.76	-4.50554	Low score	NR
TCGA-CD-8533-01A-11R-2343-13	0.566	17.0835	High score	R
TCGA-CD-8534-01A-11R-2343-13	0.717	0.0874525	High score	NR
TCGA-CD-8535-01A-11R-2343-13	0.49	12.7717	High score	R
TCGA-CD-A486-01A-11R-A24K-31	0.659	1.34433	High score	NR
TCGA-CD-A487-01A-21R-A24K-31	0.665	4.03822	High score	R
TCGA-CD-A489-01A-11R-A24K-31	0.779	-12.5618	Low score	NR
TCGA-CD-A48A-01A-12R-A36D-31	0.745	-2.14512	Low score	R
TCGA-CD-A48C-01A-11R-A24K-31	0.567	-2.51334	Low score	R
TCGA-CD-A4MG-01A-11R-A251-31	0.549	2.97725	High score	R
TCGA-CD-A4MH-01A-11R-A251-31	0.751	11.8906	High score	NR
TCGA-CG-4301-01A-01R-1157-13	0.668	-8.4379	Low score	NR
TCGA-CG-4304-01A-01R-1157-13	0.73	-4.0297	Low score	R
TCGA-CG-4305-01A-01R-1157-13	0.739	1.98096	High score	R
TCGA-CG-4306-01A-01R-1157-13	0.636	3.37568	High score	R
TCGA-CG-4436-01A-01R-1157-13	0.622	12.9625	High score	R
TCGA-CG-4437-01A-01R-1802-13	0.719	0.379136	High score	NR
TCGA-CG-4438-01A-01R-1157-13	0.734	1.26857	High score	NR
TCGA-CG-4440-01A-01R-1157-13	0.531	10.8898	High score	R
TCGA-CG-4441-01A-01R-1802-13	0.61	-1.21304	Low score	R
TCGA-CG-4442-01A-01R-1157-13	0.549	2.86216	High score	R
TCGA-CG-4443-01A-01R-1157-13	0.477	-5.35241	Low score	R
TCGA-CG-4444-01A-01R-1157-13	0.698	8.45078	High score	R
TCGA-CG-4460-01A-01R-1157-13	0.602	7.76404	High score	NR
TCGA-CG-4462-01A-01R-1157-13	0.9	-11.6698	Low score	R
TCGA-CG-4465-01A-01R-1157-13	0.658	2.19116	High score	R
TCGA-CG-4466-01A-01R-1157-13	0.47	17.636	High score	R
TCGA-CG-4469-01A-01R-1157-13	0.658	8.57526	High score	R
TCGA-CG-4475-01A-01R-1157-13	0.64	-2.81507	Low score	R
TCGA-CG-4476-01A-01R-1157-13	0.807	-3.84761	Low score	NR
TCGA-CG-4477-01A-01R-1157-13	0.881	10.2822	High score	R
TCGA-CG-5716-01A-21R-1802-13	0.668	-5.70405	Low score	NR
TCGA-CG-5717-01A-11R-1602-13	0.738	-10.8738	Low score	NR
TCGA-CG-5718-01A-11R-1602-13	0.724	1.93427	High score	R
TCGA-CG-5719-01A-11R-1602-13	0.711	-8.52282	Low score	NR
TCGA-CG-5720-01A-11R-1602-13	0.773	-7.04505	Low score	NR
TCGA-CG-5721-01A-11R-1602-13	0.771	-0.644732	Low score	NR
TCGA-CG-5722-01A-21R-1602-13	0.71	1.55034	High score	NR
TCGA-CG-5723-01A-11R-1602-13	0.765	-1.5064	Low score	NR
TCGA-CG-5724-01A-11R-1602-13	0.633	-1.44735	Low score	R
TCGA-CG-5725-01A-11R-1602-13	0.488	8.27829	High score	R
TCGA-CG-5726-01A-11R-1602-13	0.519	5.8967	High score	R
TCGA-CG-5732-01A-11R-1602-13	0.822	-6.34623	Low score	NR
TCGA-CG-5734-01A-11R-1602-13	0.819	-11.3866	Low score	NR
TCGA-D7-5577-01A-01R-1602-13	0.704	-1.25002	Low score	NR
TCGA-D7-5578-01A-01R-1602-13	0.77	-1.19596	Low score	NR
TCGA-D7-6519-01A-11R-1802-13	0.579	-4.83908	Low score	R
TCGA-D7-6520-01A-11R-1802-13	0.597	-9.06821	Low score	R
TCGA-D7-6521-01A-11R-1802-13	0.773	-10.3971	Low score	NR
TCGA-D7-6522-01A-11R-1802-13	0.852	-11.2419	Low score	NR
TCGA-D7-6524-01A-11R-1802-13	0.687	-8.26128	Low score	R
TCGA-D7-6525-01A-11R-1802-13	0.611	-2.59516	Low score	R
TCGA-D7-6526-01A-11R-1802-13	0.588	4.36315	High score	R
TCGA-D7-6527-01A-11R-1802-13	0.673	-5.08009	Low score	NR
TCGA-D7-6528-01A-11R-1802-13	0.42	12.4769	High score	R
TCGA-D7-6815-01A-11R-1884-13	0.543	-0.421967	High score	R
TCGA-D7-6818-01A-11R-1884-13	0.774	-3.0011	Low score	NR
TCGA-D7-6822-01A-11R-1884-13	0.561	10.538	High score	R
TCGA-D7-8570-01A-11R-2343-13	0.733	2.52187	High score	NR
TCGA-D7-8572-01A-11R-2343-13	0.737	5.65849	High score	NR
TCGA-D7-8573-01A-11R-2343-13	0.536	8.33386	High score	R
TCGA-D7-8574-01A-13R-2343-13	0.771	-8.72097	Low score	NR
TCGA-D7-8575-01A-11R-2343-13	0.728	-10.8673	Low score	NR
TCGA-D7-8576-01A-11R-2343-13	0.606	0.324832	High score	R
TCGA-D7-8578-01A-21R-2343-13	0.71	-8.32727	Low score	R
TCGA-D7-8579-01A-11R-2343-13	0.765	-11.2628	Low score	NR
TCGA-D7-A4YU-01A-21R-A251-31	0.736	10.1436	High score	NR
TCGA-D7-A4YX-01A-11R-A251-31	0.636	9.09064	High score	NR
TCGA-D7-A4Z0-01A-22R-A251-31	0.768	-9.74391	Low score	NR
TCGA-D7-A6EV-01A-11R-A31P-31	0.468	10.2369	High score	R
TCGA-D7-A6EX-01A-11R-A31P-31	0.527	-8.13552	Low score	NR
TCGA-D7-A6EY-01A-21R-A31P-31	0.781	0.402994	High score	NR
TCGA-D7-A6EZ-01A-11R-A31P-31	0.611	8.47877	High score	R
TCGA-D7-A6F0-01A-11R-A31P-31	0.68	24.0398	High score	R
TCGA-D7-A6F2-01A-12R-A31P-31	0.692	0.802954	High score	NR
TCGA-D7-A747-01A-22R-A33Y-31	0.798	-11.934	Low score	NR
TCGA-D7-A748-01A-12R-A32D-31	0.832	-13.5208	Low score	R
TCGA-D7-A74A-01A-11R-A32D-31	0.581	-3.34715	Low score	R
TCGA-EQ-8122-01A-11R-2343-13	0.567	2.63991	High score	R
TCGA-F1-6177-01A-11R-1802-13	0.456	10.1743	High score	R
TCGA-F1-6874-01A-11R-1884-13	0.712	1.37666	High score	R
TCGA-F1-6875-01A-11R-2055-13	0.34	5.09834	High score	R
TCGA-F1-A448-01A-11R-A24K-31	0.755	-4.05286	Low score	NR
TCGA-F1-A72C-01A-21R-A33Y-31	0.64	0.833582	High score	NR
TCGA-FP-7735-01A-11R-2055-13	0.649	-3.2019	Low score	NR
TCGA-FP-7829-01A-11R-2055-13	0.543	6.45538	High score	R
TCGA-FP-7916-01A-11R-2203-13	0.744	-3.17151	Low score	NR
TCGA-FP-7998-01A-11R-2203-13	0.777	0.339646	High score	NR
TCGA-FP-8099-01A-11R-2343-13	0.567	2.33551	High score	R
TCGA-FP-8209-01A-11R-2343-13	0.836	-13.2933	Low score	NR
TCGA-FP-8210-01A-11R-2343-13	0.822	-10.1359	Low score	NR
TCGA-FP-8211-01A-11R-2343-13	0.613	-1.59345	Low score	NR
TCGA-FP-8631-01A-11R-2402-13	0.633	4.80191	High score	R
TCGA-FP-A4BF-01A-12R-A36D-31	0.736	-1.19555	Low score	R
TCGA-FP-A8CX-01A-11R-A36D-31	0.643	-2.22142	Low score	NR
TCGA-FP-A9TM-01A-11R-A39E-31	0.69	7.5888	High score	NR
TCGA-HF-7131-01A-11R-2055-13	0.689	-4.6254	Low score	R
TCGA-HF-7132-01A-11R-2055-13	0.763	-3.36081	Low score	NR
TCGA-HF-7133-01A-11R-2055-13	0.732	10.3758	High score	NR
TCGA-HF-7134-01A-11R-2055-13	0.568	2.91136	High score	R
TCGA-HF-A5NB-01A-11R-A31P-31	0.464	1.91172	High score	R
TCGA-HJ-7597-01A-21R-2203-13	0.644	-1.11362	Low score	R
TCGA-HU-8238-01A-11R-2343-13	0.69	-3.33639	Low score	NR
TCGA-HU-8244-01A-11R-2343-13	0.42	5.42189	High score	R
TCGA-HU-8249-01A-11R-A36D-31	0.59	6.55147	High score	NR
TCGA-HU-8602-01A-11R-2402-13	0.54	18.2084	High score	NR
TCGA-HU-8604-01A-11R-2402-13	0.646	5.85313	High score	NR
TCGA-HU-8608-01A-11R-2402-13	0.687	13.126	High score	NR
TCGA-HU-8610-01A-22R-2402-13	0.629	-6.98897	Low score	NR
TCGA-HU-A4G2-01A-11R-A251-31	0.592	0.562584	High score	R
TCGA-HU-A4G3-01A-11R-A24K-31	0.62	-7.55751	Low score	R
TCGA-HU-A4G8-01A-11R-A251-31	0.629	15.7868	High score	R
TCGA-HU-A4G9-01A-11R-A24K-31	0.377	1.90038	High score	R
TCGA-HU-A4GC-01A-12R-A251-31	0.648	-1.81358	Low score	R
TCGA-HU-A4GD-01A-11R-A36D-31	0.817	13.9907	High score	R
TCGA-HU-A4GF-01A-11R-A24K-31	0.635	8.36171	High score	R
TCGA-HU-A4GH-01A-11R-A24K-31	0.603	1.85665	High score	R
TCGA-HU-A4GJ-01A-11R-A251-31	0.687	2.18547	High score	NR
TCGA-HU-A4GP-01A-11R-A251-31	0.562	0.478884	High score	R
TCGA-HU-A4GQ-01A-11R-A36D-31	0.605	0.761303	High score	NR
TCGA-HU-A4GT-01A-21R-A251-31	0.573	4.7531	High score	R
TCGA-HU-A4GU-01A-11R-A251-31	0.473	3.54769	High score	R
TCGA-HU-A4GX-01A-12R-A251-31	0.685	0.324441	High score	NR
TCGA-HU-A4GY-01A-21R-A24K-31	0.78	-3.39214	Low score	NR
TCGA-HU-A4H0-01A-11R-A251-31	0.582	19.2416	High score	NR
TCGA-HU-A4H2-01A-11R-A251-31	0.595	14.5413	High score	NR
TCGA-HU-A4H3-01A-21R-A251-31	0.571	-0.544258	High score	R
TCGA-HU-A4H4-01A-21R-A251-31	0.661	2.47139	High score	R
TCGA-HU-A4H5-01A-21R-A251-31	0.515	-0.254224	High score	R
TCGA-HU-A4H6-01A-11R-A251-31	0.722	-2.85035	Low score	NR
TCGA-HU-A4H8-01A-11R-A251-31	0.487	6.03283	High score	R
TCGA-HU-A4HB-01A-12R-A251-31	0.769	-3.23448	Low score	NR
TCGA-HU-A4HD-01A-11R-A251-31	0.514	5.491	High score	R
TCGA-IN-7806-01A-11R-2055-13	0.564	-6.03388	Low score	NR
TCGA-IN-7808-01A-11R-2203-13	0.691	-5.01206	Low score	NR
TCGA-IN-8462-01A-11R-2343-13	0.675	-11.4561	Low score	R
TCGA-IN-8663-01A-11R-2402-13	0.461	1.1387	High score	R
TCGA-IN-A6RI-01A-11R-A32D-31	0.47	5.17371	High score	R
TCGA-IN-A6RJ-01A-21R-A33Y-31	0.508	-10.5294	Low score	R
TCGA-IN-A6RL-01A-11R-A32D-31	0.715	-7.30029	Low score	R
TCGA-IN-A6RN-01A-12R-A33Y-31	0.538	-9.45099	Low score	R
TCGA-IN-A6RO-01A-12R-A33Y-31	0.434	18.2843	High score	R
TCGA-IN-A6RR-01A-12R-A32D-31	0.614	-9.22224	Low score	R
TCGA-IN-A6RS-01A-12R-A354-31	0.631	-1.19608	Low score	R
TCGA-IN-A7NR-01A-11R-A354-31	0.751	-6.67355	Low score	NR
TCGA-IN-A7NT-01A-21R-A354-31	0.552	5.11601	High score	R
TCGA-IN-A7NU-01A-22R-A354-31	0.731	-9.85013	Low score	NR
TCGA-IN-AB1V-01A-21R-A414-31	0.582	-9.53589	Low score	NR
TCGA-IN-AB1X-01A-11R-A39E-31	0.703	1.51526	High score	R
TCGA-IP-7968-01A-11R-2203-13	0.615	6.19879	High score	NR
TCGA-KB-A6F7-01A-12R-A32D-31	0.652	12.1097	High score	R
TCGA-KB-A93G-01A-11R-A39E-31	0.702	-7.64594	Low score	R
TCGA-KB-A93H-01A-11R-A39E-31	0.467	5.69332	High score	NR
TCGA-KB-A93J-01A-11R-A39E-31	0.696	-3.22026	Low score	R
TCGA-MX-A5UG-01A-21R-A31P-31	0.763	-9.3233	Low score	NR
TCGA-MX-A5UJ-01A-11R-A31P-31	0.682	-0.949412	Low score	NR
TCGA-MX-A663-01A-11R-A31P-31	0.734	-4.86816	Low score	NR
TCGA-MX-A666-01A-11R-A31P-31	0.59	17.9709	High score	NR
TCGA-R5-A7O7-01A-11R-A33Y-31	0.664	5.33122	High score	NR
TCGA-R5-A7ZE-01B-11R-A354-31	0.438	0.0872543	High score	R
TCGA-R5-A7ZF-01A-11R-A354-31	0.402	11.6036	High score	R
TCGA-R5-A7ZI-01A-11R-A354-31	0.681	0.0670092	High score	NR
TCGA-R5-A7ZR-01A-11R-A354-31	0.524	-1.41437	Low score	R
TCGA-R5-A805-01A-11R-A36D-31	0.894	-2.74469	Low score	R
TCGA-RD-A7BS-01A-11R-A32D-31	0.866	-6.36818	Low score	R
TCGA-RD-A7BT-01A-11R-A33Y-31	0.506	7.13886	High score	R
TCGA-RD-A7BW-01A-11R-A32D-31	0.859	-13.0334	Low score	R
TCGA-RD-A7C1-01A-11R-A32D-31	0.876	7.04005	High score	NR
TCGA-RD-A8MV-01A-11R-A36D-31	0.819	-2.68175	Low score	NR
TCGA-RD-A8MW-01A-11R-A36D-31	0.796	-5.07941	Low score	NR
TCGA-RD-A8N0-01A-12R-A36D-31	0.77	-8.39541	Low score	NR
TCGA-RD-A8N1-01A-12R-A36D-31	0.752	1.62791	High score	NR
TCGA-RD-A8N2-01A-12R-A36D-31	0.719	-15.5552	Low score	NR
TCGA-RD-A8N4-01A-21R-A36D-31	0.727	-14.2806	Low score	NR
TCGA-RD-A8N5-01A-12R-A36D-31	0.733	-9.95668	Low score	R
TCGA-RD-A8N6-01A-11R-A36D-31	0.675	-2.92292	Low score	NR
TCGA-RD-A8N9-01A-12R-A39E-31	0.711	-4.56503	Low score	NR
TCGA-RD-A8NB-01A-12R-A39E-31	0.719	3.32368	High score	NR
TCGA-SW-A7EA-01A-12R-A354-31	0.553	-2.6019	Low score	R
TCGA-SW-A7EB-01A-11R-A354-31	0.697	-3.39536	Low score	NR
TCGA-VQ-A8DT-01A-11R-A36D-31	0.547	-1.05121	Low score	R
TCGA-VQ-A8DU-01A-11R-A36D-31	0.68	4.97746	High score	NR
TCGA-VQ-A8DV-01A-12R-A36D-31	0.594	0.0556529	High score	R
TCGA-VQ-A8DZ-01A-11R-A36D-31	0.608	-0.212873	High score	R
TCGA-VQ-A8E0-01A-11R-A414-31	0.572	-1.41646	Low score	R
TCGA-VQ-A8E2-01A-11R-A36D-31	0.662	9.35703	High score	R
TCGA-VQ-A8E3-01A-11R-A39E-31	0.676	12.1341	High score	NR
TCGA-VQ-A8E7-01B-11R-A414-31	0.545	-0.978866	Low score	R
TCGA-VQ-A8P2-01A-11R-A36D-31	0.439	11.567	High score	R
TCGA-VQ-A8P3-01A-11R-A36D-31	0.523	0.733812	High score	R
TCGA-VQ-A8P5-01A-11R-A39E-31	0.603	12.8975	High score	R
TCGA-VQ-A8P8-01A-11R-A39E-31	0.618	-4.53267	Low score	NR
TCGA-VQ-A8PB-01A-11R-A39E-31	0.563	15.441	High score	R
TCGA-VQ-A8PC-01A-11R-A39E-31	0.705	-4.42737	Low score	NR
TCGA-VQ-A8PD-01A-11R-A414-31	0.772	-3.38625	Low score	NR
TCGA-VQ-A8PE-01A-11R-A414-31	0.646	12.9096	High score	NR
TCGA-VQ-A8PF-01A-11R-A414-31	0.725	5.4207	High score	NR
TCGA-VQ-A8PH-01A-12R-A414-31	0.557	13.8901	High score	NR
TCGA-VQ-A8PJ-01A-11R-A414-31	0.48	-1.51156	Low score	R
TCGA-VQ-A8PK-01A-12R-A414-31	0.535	5.31343	High score	R
TCGA-VQ-A8PM-01A-21R-A414-31	0.69	-4.87048	Low score	NR
TCGA-VQ-A8PO-01A-11R-A414-31	0.626	10.8081	High score	NR
TCGA-VQ-A8PP-01A-21R-A414-31	0.567	-1.03178	Low score	R
TCGA-VQ-A8PQ-01A-11R-A414-31	0.718	-7.88696	Low score	NR
TCGA-VQ-A8PU-01A-12R-A414-31	0.512	-0.775507	Low score	R
TCGA-VQ-A8PX-01A-12R-A414-31	0.603	-0.211924	High score	NR
TCGA-VQ-A91A-01A-11R-A414-31	0.619	1.89924	High score	R
TCGA-VQ-A91D-01A-11R-A414-31	0.536	-1.39471	Low score	R
TCGA-VQ-A91E-01A-31R-A414-31	0.631	8.95872	High score	R
TCGA-VQ-A91K-01A-11R-A414-31	0.583	-4.61099	Low score	NR
TCGA-VQ-A91N-01A-11R-A414-31	0.531	12.3641	High score	R
TCGA-VQ-A91Q-01A-12R-A414-31	0.501	-4.01432	Low score	R
TCGA-VQ-A91S-01A-11R-A414-31	0.577	8.14695	High score	NR
TCGA-VQ-A91U-01A-11R-A414-31	0.582	-0.114451	High score	NR
TCGA-VQ-A91V-01A-11R-A414-31	0.53	-2.92215	Low score	R
TCGA-VQ-A91X-01A-12R-A414-31	0.453	3.25662	High score	R
TCGA-VQ-A91Y-01A-11R-A414-31	0.684	-6.02952	Low score	NR
TCGA-VQ-A91Z-01A-11R-A414-31	0.349	8.15021	High score	R
TCGA-VQ-A922-01A-11R-A414-31	0.551	11.9316	High score	NR
TCGA-VQ-A923-01A-11R-A414-31	0.739	8.40398	High score	NR
TCGA-VQ-A924-01A-11R-A414-31	0.577	8.46142	High score	NR
TCGA-VQ-A925-01A-11R-A414-31	0.577	4.52877	High score	NR
TCGA-VQ-A927-01A-12R-A414-31	0.633	-6.73414	Low score	NR
TCGA-VQ-A928-01A-11R-A414-31	0.518	-1.51625	Low score	R
TCGA-VQ-A92D-01A-11R-A414-31	0.406	-0.560865	High score	R
TCGA-VQ-A94O-01A-11R-A414-31	0.593	15.2524	High score	NR
TCGA-VQ-A94P-01A-13R-A414-31	0.768	-14.5925	Low score	NR
TCGA-VQ-A94R-01A-11R-A414-31	0.639	6.43433	High score	NR
TCGA-VQ-A94T-01A-11R-A414-31	0.393	4.51646	High score	R
TCGA-VQ-A94U-01A-12R-A414-31	0.563	3.19403	High score	R
TCGA-VQ-AA64-01A-11R-A414-31	0.542	1.2045	High score	R
TCGA-VQ-AA68-01A-11R-A414-31	0.639	1.0073	High score	R
TCGA-VQ-AA69-01A-11R-A414-31	0.48	28.1891	High score	R
TCGA-VQ-AA6A-01A-11R-A414-31	0.455	1.7746	High score	R
TCGA-VQ-AA6D-01A-11R-A414-31	0.426	20.1052	High score	R
TCGA-VQ-AA6F-01A-31R-A414-31	0.648	-3.7231	Low score	NR
TCGA-VQ-AA6G-01A-11R-A414-31	0.508	-7.21127	Low score	R
TCGA-VQ-AA6J-01A-11R-A414-31	0.722	4.5701	High score	NR
TCGA-VQ-AA6K-01A-11R-A414-31	0.65	1.50939	High score	NR
TCGA-ZA-A8F6-01A-23R-A36D-31	0.82	-10.5325	Low score	NR
TCGA-ZQ-A9CR-01A-11R-A39E-31	0.684	-3.9437	Low score	NR
