# Supplementary material for: A Novel DNA Repair Gene Signature for Immune Checkpoint Inhibitor-Based Therapy in Gastric Cancer
Source: Front Cell Dev Biol. 2022 May 23;10:893546. doi: 10.3389/fcell.2022.893546 (PMC9168368; doi:10.3389/fcell.2022.893546)
Supplement: Supplementary file 9 [file Table7.XLSX]

## Sheet: TMB_combination
Tumor_Sample_Barcode	total	total_perMB	total_perMB_log	DRGS_score	group	PDL1
TCGA-3M-AB46	142	2.84	0.453318	7.17436	High score	0.373488
TCGA-B7-5818	309	6.18	0.790988	-4.26855	Low score	1.42051
TCGA-B7-A5TI	509	10.18	1.00775	0.820868	High score	0.527347
TCGA-B7-A5TJ	148	2.96	0.471292	-4.55059	Low score	0.285752
TCGA-B7-A5TK	32	0.64	-0.19382	-6.12392	Low score	21.4324
TCGA-B7-A5TN	62	1.24	0.0934217	-10.2724	Low score	0.947272
TCGA-BR-4187	14	0.28	-0.552842	-10.4702	Low score	0.648116
TCGA-BR-4191	169	3.38	0.528917	-3.08753	Low score	1.94146
TCGA-BR-4201	1241	24.82	1.3948	-0.600643	Low score	4.28335
TCGA-BR-4253	71	1.42	0.152288	15.5861	High score	17.9376
TCGA-BR-4256	825	16.5	1.21748	-3.73071	Low score	5.26221
TCGA-BR-4257	935	18.7	1.27184	2.05588	High score	1.69697
TCGA-BR-4267	71	1.42	0.152288	-4.82081	Low score	2.28004
TCGA-BR-4279	35	0.7	-0.154902	-10.8441	Low score	1.61116
TCGA-BR-4280	638	12.76	1.10585	2.85005	High score	2.56972
TCGA-BR-4294	25	0.5	-0.30103	-16.0773	Low score	0.850099
TCGA-BR-4357	164	3.28	0.515874	14.6693	High score	4.82106
TCGA-BR-4361	1832	36.64	1.56396	15.9481	High score	4.24906
TCGA-BR-4363	512	10.24	1.0103	9.35045	High score	2.40113
TCGA-BR-4366	100	2	0.30103	0.806158	High score	0.553611
TCGA-BR-4368	1045	20.9	1.32015	1.59077	High score	2.40195
TCGA-BR-4369	120	2.4	0.380211	8.30569	High score	1.03872
TCGA-BR-4370	896	17.92	1.25334	-6.3642	Low score	3.82697
TCGA-BR-4371	122	2.44	0.38739	3.27812	High score	1.73765
TCGA-BR-6452	2709	54.18	1.73384	3.11947	High score	2.0266
TCGA-BR-6453	108	2.16	0.334454	-8.94437	Low score	0.67756
TCGA-BR-6454	97	1.94	0.287802	0.466308	High score	1.52891
TCGA-BR-6455	67	1.34	0.127105	8.61196	High score	0.905926
TCGA-BR-6456	31	0.62	-0.207608	-2.75197	Low score	1.17514
TCGA-BR-6457	55	1.1	0.0413927	-12.8228	Low score	0.475195
TCGA-BR-6458	209	4.18	0.621176	-0.836175	Low score	1.50685
TCGA-BR-6563	24	0.48	-0.318759	-13.1026	Low score	0.929362
TCGA-BR-6564	14	0.28	-0.552842	-14.8082	Low score	0.582953
TCGA-BR-6565	77	1.54	0.187521	5.60943	High score	2.07178
TCGA-BR-6566	627	12.54	1.0983	-5.59645	Low score	1.39998
TCGA-BR-6705	31	0.62	-0.207608	-9.43221	Low score	0.665417
TCGA-BR-6707	51	1.02	0.00860017	7.39852	High score	2.32874
TCGA-BR-6709	23	0.46	-0.337242	-3.29809	Low score	3.27876
TCGA-BR-6801	31	0.62	-0.207608	-10.2127	Low score	0.538662
TCGA-BR-6802	300	6	0.778151	3.12739	High score	8.19886
TCGA-BR-6803	8	0.16	-0.79588	-10.882	Low score	0.528314
TCGA-BR-6852	820	16.4	1.21484	0.409844	High score	8.19453
TCGA-BR-7196	34	0.68	-0.167491	-2.1413	Low score	1.39683
TCGA-BR-7197	141	2.82	0.450249	4.89382	High score	0.120921
TCGA-BR-7704	287	5.74	0.758912	-0.639777	Low score	1.82971
TCGA-BR-7707	843	16.86	1.22686	5.91404	High score	3.63589
TCGA-BR-7715	95	1.9	0.278754	8.68184	High score	0.632841
TCGA-BR-7716	88	1.76	0.245513	-0.0924852	High score	1.55486
TCGA-BR-7717	97	1.94	0.287802	-7.20611	Low score	0.331127
TCGA-BR-7722	29	0.58	-0.236572	-11.8147	Low score	0.430697
TCGA-BR-7723	121	2.42	0.383815	17.9063	High score	1.14512
TCGA-BR-7851	1171	23.42	1.36959	7.47525	High score	1.74591
TCGA-BR-7901	65	1.3	0.113943	-4.93525	Low score	1.24656
TCGA-BR-7957	26	0.52	-0.283997	-4.30417	Low score	0.664704
TCGA-BR-7958	125	2.5	0.39794	3.75386	High score	5.35259
TCGA-BR-7959	70	1.4	0.146128	-6.52193	Low score	0.984581
TCGA-BR-8058	26	0.52	-0.283997	-1.62856	Low score	1.58255
TCGA-BR-8059	541	10.82	1.03423	-8.71435	Low score	0.506639
TCGA-BR-8060	158	3.16	0.499687	15.2482	High score	2.63556
TCGA-BR-8077	75	1.5	0.176091	0.319166	High score	1.49753
TCGA-BR-8080	69	1.38	0.139879	-1.65494	Low score	1.38708
TCGA-BR-8081	702	14.04	1.14737	2.95283	High score	5.33837
TCGA-BR-8284	157	3.14	0.49693	2.45496	High score	1.41223
TCGA-BR-8286	98	1.96	0.292256	3.81915	High score	0.875752
TCGA-BR-8289	168	3.36	0.526339	1.35764	High score	0.504248
TCGA-BR-8291	18	0.36	-0.443697	-8.3862	Low score	0.471315
TCGA-BR-8295	43	0.86	-0.0655015	14.361	High score	0.174533
TCGA-BR-8296	35	0.7	-0.154902	-2.67254	Low score	0.930231
TCGA-BR-8297	62	1.24	0.0934217	-7.18644	Low score	0.471631
TCGA-BR-8361	1361	27.22	1.43489	3.0029	High score	3.98759
TCGA-BR-8364	8	0.16	-0.79588	-11.8348	Low score	0.592362
TCGA-BR-8365	14	0.28	-0.552842	-10.2817	Low score	1.16623
TCGA-BR-8366	116	2.32	0.365488	-6.22471	Low score	10.4285
TCGA-BR-8367	41	0.82	-0.0861861	-5.41194	Low score	0.625909
TCGA-BR-8368	851	17.02	1.23096	7.21783	High score	0.901409
TCGA-BR-8369	112	2.24	0.350248	-3.45027	Low score	0.318372
TCGA-BR-8371	3	0.06	-1.22185	-14.4947	Low score	0.538023
TCGA-BR-8372	1080	21.6	1.33445	5.67947	High score	3.92707
TCGA-BR-8373	60	1.2	0.0791812	-2.95626	Low score	0.877934
TCGA-BR-8380	32	0.64	-0.19382	-9.25834	Low score	0.394819
TCGA-BR-8381	56	1.12	0.049218	5.64932	High score	2.09632
TCGA-BR-8382	731	14.62	1.16495	-3.29092	Low score	2.9012
TCGA-BR-8384	8	0.16	-0.79588	-13.4419	Low score	0.931466
TCGA-BR-8483	98	1.96	0.292256	1.06675	High score	0.344811
TCGA-BR-8484	35	0.7	-0.154902	0.992055	High score	2.33783
TCGA-BR-8485	228	4.56	0.658965	7.81462	High score	1.09753
TCGA-BR-8486	43	0.86	-0.0655015	2.17746	High score	1.55536
TCGA-BR-8487	2477	49.54	1.69496	-0.699817	Low score	1.40034
TCGA-BR-8588	72	1.44	0.158362	-1.7853	Low score	1.45861
TCGA-BR-8589	769	15.38	1.18696	9.41531	High score	2.86571
TCGA-BR-8590	54	1.08	0.0334238	-3.16809	Low score	1.10783
TCGA-BR-8591	1274	25.48	1.4062	3.02037	High score	2.03606
TCGA-BR-8592	12	0.24	-0.619789	-12.0286	Low score	0.620286
TCGA-BR-8676	66	1.32	0.120574	3.01533	High score	0.752028
TCGA-BR-8677	30	0.6	-0.221849	-3.62721	Low score	3.2635
TCGA-BR-8678	90	1.8	0.255273	17.8978	High score	4.11692
TCGA-BR-8679	108	2.16	0.334454	3.60079	High score	1.00081
TCGA-BR-8680	5137	102.74	2.01174	10.7349	High score	0.221455
TCGA-BR-8682	50	1	0	-11.8971	Low score	0.74829
TCGA-BR-8683	110	2.2	0.342423	-3.61794	Low score	2.19751
TCGA-BR-8686	50	1	0	-0.242711	High score	1.10443
TCGA-BR-8687	117	2.34	0.369216	-8.31442	Low score	0.247296
TCGA-BR-8690	100	2	0.30103	-4.72669	Low score	1.24243
TCGA-BR-A44U	64	1.28	0.10721	-6.57048	Low score	0.173469
TCGA-BR-A4CR	47	0.94	-0.0268721	10.8593	High score	0.59966
TCGA-BR-A4CS	111	2.22	0.346353	-1.88738	Low score	0.863703
TCGA-BR-A4IV	3	0.06	-1.22185	-14.1343	Low score	0.627887
TCGA-BR-A4J4	68	1.36	0.133539	-4.84477	Low score	3.59494
TCGA-BR-A4J5	38	0.76	-0.119186	-9.40453	Low score	0.562403
TCGA-BR-A4J6	26	0.52	-0.283997	-12.2485	Low score	0.331776
TCGA-BR-A4J7	12	0.24	-0.619789	-13.5539	Low score	1.78395
TCGA-BR-A4J8	47	0.94	-0.0268721	-7.1834	Low score	0.524537
TCGA-BR-A4J9	20	0.4	-0.39794	-14.833	Low score	0.401965
TCGA-BR-A4PF	91	1.82	0.260071	9.72077	High score	3.97083
TCGA-BR-A4QL	1602	32.04	1.50569	3.00338	High score	0.670675
TCGA-CD-5798	36	0.72	-0.142668	-14.1694	Low score	0.637009
TCGA-CD-5799	24	0.48	-0.318759	-3.00423	Low score	0.322531
TCGA-CD-5800	88	1.76	0.245513	10.7118	High score	0.160111
TCGA-CD-5801	204	4.08	0.61066	-5.20218	Low score	1.39874
TCGA-CD-5803	20	0.4	-0.39794	-7.33544	Low score	2.21758
TCGA-CD-5804	60	1.2	0.0791812	-7.16041	Low score	0.392064
TCGA-CD-5813	118	2.36	0.372912	-7.73101	Low score	0.976324
TCGA-CD-8524	114	2.28	0.357935	-8.96919	Low score	0.552092
TCGA-CD-8525	60	1.2	0.0791812	3.4849	High score	0.665761
TCGA-CD-8526	40	0.8	-0.09691	12.0919	High score	1.25846
TCGA-CD-8527	186	3.72	0.570543	-3.71948	Low score	0.394027
TCGA-CD-8528	78	1.56	0.193125	8.02592	High score	0.961433
TCGA-CD-8529	140	2.8	0.447158	-4.36785	Low score	1.39937
TCGA-CD-8530	45	0.9	-0.0457575	-7.59077	Low score	1.02911
TCGA-CD-8531	192	3.84	0.584331	5.24956	High score	0.504308
TCGA-CD-8532	24	0.48	-0.318759	-4.50554	Low score	1.42185
TCGA-CD-8533	85	1.7	0.230449	17.0835	High score	0.241943
TCGA-CD-8534	40	0.8	-0.09691	0.0874525	High score	0.724484
TCGA-CD-8535	208	4.16	0.619093	12.7717	High score	1.16369
TCGA-CD-A486	77	1.54	0.187521	1.34433	High score	0.629349
TCGA-CD-A487	134	2.68	0.428135	4.03822	High score	0.575491
TCGA-CD-A489	59	1.18	0.071882	-12.5618	Low score	1.04117
TCGA-CD-A48A	181	3.62	0.558709	-2.14512	Low score	8.31066
TCGA-CD-A48C	146	2.92	0.465383	-2.51334	Low score	0.75933
TCGA-CD-A4MG	1906	38.12	1.58115	2.97725	High score	0.801068
TCGA-CD-A4MH	57	1.14	0.0569049	11.8906	High score	1.06206
TCGA-CG-4301	38	0.76	-0.119186	-8.4379	Low score	1.56348
TCGA-CG-4304	54	1.08	0.0334238	-4.0297	Low score	2.25282
TCGA-CG-4305	1021	20.42	1.31006	1.98096	High score	2.69516
TCGA-CG-4306	958	19.16	1.2824	3.37568	High score	2.86521
TCGA-CG-4436	85	1.7	0.230449	12.9625	High score	3.28781
TCGA-CG-4437	367	7.34	0.865696	0.379136	High score	2.35015
TCGA-CG-4438	108	2.16	0.334454	1.26857	High score	3.18956
TCGA-CG-4440	103	2.06	0.313867	10.8898	High score	0.792058
TCGA-CG-4441	78	1.56	0.193125	-1.21304	Low score	1.38177
TCGA-CG-4442	1239	24.78	1.3941	2.86216	High score	1.65308
TCGA-CG-4443	70	1.4	0.146128	-5.35241	Low score	0.138556
TCGA-CG-4444	111	2.22	0.346353	8.45078	High score	1.22447
TCGA-CG-4460	1654	33.08	1.51957	7.76404	High score	1.98273
TCGA-CG-4462	25	0.5	-0.30103	-11.6698	Low score	1.93938
TCGA-CG-4465	520	10.4	1.01703	2.19116	High score	2.08237
TCGA-CG-4466	153	3.06	0.485721	17.636	High score	0.682164
TCGA-CG-4469	261	5.22	0.717671	8.57526	High score	1.83586
TCGA-CG-4475	44	0.88	-0.0555173	-2.81507	Low score	1.18719
TCGA-CG-4476	75	1.5	0.176091	-3.84761	Low score	1.0814
TCGA-CG-4477	114	2.28	0.357935	10.2822	High score	7.57015
TCGA-CG-5716	3	0.06	-1.22185	-5.70405	Low score	0.62719
TCGA-CG-5717	13	0.26	-0.585027	-10.8738	Low score	3.10121
TCGA-CG-5718	67	1.34	0.127105	1.93427	High score	1.0526
TCGA-CG-5719	37	0.74	-0.130768	-8.52282	Low score	0.511523
TCGA-CG-5720	53	1.06	0.0253059	-7.04505	Low score	1.45436
TCGA-CG-5721	3388	67.76	1.83097	-0.644732	Low score	10.5434
TCGA-CG-5722	43	0.86	-0.0655015	1.55034	High score	10.2467
TCGA-CG-5723	1504	30.08	1.47828	-1.5064	Low score	4.99633
TCGA-CG-5724	85	1.7	0.230449	-1.44735	Low score	1.5349
TCGA-CG-5725	93	1.86	0.269513	8.27829	High score	0.357508
TCGA-CG-5726	1028	20.56	1.31302	5.8967	High score	0.565261
TCGA-CG-5732	23	0.46	-0.337242	-6.34623	Low score	0.747964
TCGA-CG-5734	27	0.54	-0.267606	-11.3866	Low score	2.111
TCGA-D7-5577	106	2.12	0.326336	-1.25002	Low score	3.87084
TCGA-D7-5578	161	3.22	0.507856	-1.19596	Low score	1.1527
TCGA-D7-6519	42	0.84	-0.0757207	-4.83908	Low score	0.374646
TCGA-D7-6520	46	0.92	-0.0362122	-9.06821	Low score	0.423901
TCGA-D7-6521	45	0.9	-0.0457575	-10.3971	Low score	0.802854
TCGA-D7-6522	1	0.02	-1.69897	-11.2419	Low score	1.36475
TCGA-D7-6524	60	1.2	0.0791812	-8.26128	Low score	1.93456
TCGA-D7-6525	121	2.42	0.383815	-2.59516	Low score	1.82456
TCGA-D7-6526	147	2.94	0.468347	4.36315	High score	0.235149
TCGA-D7-6527	154	3.08	0.488551	-5.08009	Low score	0.464029
TCGA-D7-6528	221	4.42	0.645422	12.4769	High score	3.01077
TCGA-D7-6815	89	1.78	0.25042	-0.421967	High score	1.75999
TCGA-D7-6818	125	2.5	0.39794	-3.0011	Low score	0.778044
TCGA-D7-6822	212	4.24	0.627366	10.538	High score	2.11641
TCGA-D7-8570	74	1.48	0.170262	2.52187	High score	3.84792
TCGA-D7-8572	132	2.64	0.421604	5.65849	High score	2.79683
TCGA-D7-8573	60	1.2	0.0791812	8.33386	High score	0.908146
TCGA-D7-8574	4	0.08	-1.09691	-8.72097	Low score	1.03172
TCGA-D7-8575	46	0.92	-0.0362122	-10.8673	Low score	1.63456
TCGA-D7-8576	32	0.64	-0.19382	0.324832	High score	0.72607
TCGA-D7-8578	41	0.82	-0.0861861	-8.32727	Low score	1.05374
TCGA-D7-8579	72	1.44	0.158362	-11.2628	Low score	0.814284
TCGA-D7-A4YU	180	3.6	0.556303	10.1436	High score	3.58934
TCGA-D7-A4YX	66	1.32	0.120574	9.09064	High score	5.883
TCGA-D7-A4Z0	221	4.42	0.645422	-9.74391	Low score	1.40315
TCGA-D7-A6EV	93	1.86	0.269513	10.2369	High score	0.278703
TCGA-D7-A6EX	86	1.72	0.235528	-8.13552	Low score	0.261244
TCGA-D7-A6EY	1024	20.48	1.31133	0.402994	High score	4.73313
TCGA-D7-A6EZ	227	4.54	0.657056	8.47877	High score	5.2136
TCGA-D7-A6F0	89	1.78	0.25042	24.0398	High score	1.22997
TCGA-D7-A6F2	48	0.96	-0.0177288	0.802954	High score	1.1508
TCGA-D7-A747	37	0.74	-0.130768	-11.934	Low score	0.796217
TCGA-D7-A748	12	0.24	-0.619789	-13.5208	Low score	1.48392
TCGA-D7-A74A	118	2.36	0.372912	-3.34715	Low score	0.455485
TCGA-EQ-8122	109	2.18	0.338456	2.63991	High score	0.566298
TCGA-F1-6177	1137	22.74	1.35679	10.1743	High score	1.13579
TCGA-F1-6874	774	15.48	1.18977	1.37666	High score	2.00788
TCGA-F1-6875	74	1.48	0.170262	5.09834	High score	1.59812
TCGA-F1-A448	258	5.16	0.71265	-4.05286	Low score	1.48373
TCGA-F1-A72C	32	0.64	-0.19382	0.833582	High score	0.957201
TCGA-FP-7735	29	0.58	-0.236572	-3.2019	Low score	0.3907
TCGA-FP-7829	199	3.98	0.599883	6.45538	High score	0.308919
TCGA-FP-7916	59	1.18	0.071882	-3.17151	Low score	3.19308
TCGA-FP-7998	34	0.68	-0.167491	0.339646	High score	28.5056
TCGA-FP-8099	90	1.8	0.255273	2.33551	High score	0.806486
TCGA-FP-8210	1	0.02	-1.69897	-10.1359	Low score	1.38553
TCGA-FP-8211	84	1.68	0.225309	-1.59345	Low score	0.932298
TCGA-FP-8631	74	1.48	0.170262	4.80191	High score	0.559847
TCGA-FP-A4BF	73	1.46	0.164353	-1.19555	Low score	2.09201
TCGA-FP-A8CX	48	0.96	-0.0177288	-2.22142	Low score	1.10606
TCGA-FP-A9TM	95	1.9	0.278754	7.5888	High score	0.930038
TCGA-HF-7132	973	19.46	1.28914	-3.36081	Low score	2.0214
TCGA-HF-7133	62	1.24	0.0934217	10.3758	High score	2.87448
TCGA-HF-7134	238	4.76	0.677607	2.91136	High score	1.08871
TCGA-HF-A5NB	1235	24.7	1.3927	1.91172	High score	1.69156
TCGA-HJ-7597	621	12.42	1.09412	-1.11362	Low score	2.13484
TCGA-HU-8238	139	2.78	0.444045	-3.33639	Low score	1.19928
TCGA-HU-8244	93	1.86	0.269513	5.42189	High score	0.31829
TCGA-HU-8249	118	2.36	0.372912	6.55147	High score	2.04835
TCGA-HU-8602	1353	27.06	1.43233	18.2084	High score	6.85065
TCGA-HU-8604	137	2.74	0.437751	5.85313	High score	98.2626
TCGA-HU-8608	74	1.48	0.170262	13.126	High score	161.167
TCGA-HU-8610	39	0.78	-0.107905	-6.98897	Low score	3.21181
TCGA-HU-A4G2	34	0.68	-0.167491	0.562584	High score	1.00226
TCGA-HU-A4G3	69	1.38	0.139879	-7.55751	Low score	0.274418
TCGA-HU-A4G8	1314	26.28	1.41963	15.7868	High score	4.64364
TCGA-HU-A4G9	685	13.7	1.13672	1.90038	High score	0.278401
TCGA-HU-A4GC	98	1.96	0.292256	-1.81358	Low score	0.541982
TCGA-HU-A4GD	59	1.18	0.071882	13.9907	High score	0.488963
TCGA-HU-A4GF	104	2.08	0.318063	8.36171	High score	1.19685
TCGA-HU-A4GH	429	8.58	0.933487	1.85665	High score	0.713919
TCGA-HU-A4GP	111	2.22	0.346353	0.478884	High score	0.513093
TCGA-HU-A4GQ	1601	32.02	1.50542	0.761303	High score	2.44415
TCGA-HU-A4GT	1142	22.84	1.3587	4.7531	High score	1.22357
TCGA-HU-A4GU	1169	23.38	1.36884	3.54769	High score	0.62362
TCGA-HU-A4GX	1105	22.1	1.34439	0.324441	High score	2.03351
TCGA-HU-A4GY	18	0.36	-0.443697	-3.39214	Low score	2.00874
TCGA-HU-A4H0	118	2.36	0.372912	19.2416	High score	11.058
TCGA-HU-A4H2	130	2.6	0.414973	14.5413	High score	0.839995
TCGA-HU-A4H3	797	15.94	1.20249	-0.544258	Low score	0.828527
TCGA-HU-A4H4	367	7.34	0.865696	2.47139	High score	3.50274
TCGA-HU-A4H5	228	4.56	0.658965	-0.254224	High score	0.599595
TCGA-HU-A4H6	49	0.98	-0.00877392	-2.85035	Low score	0.894326
TCGA-HU-A4H8	1028	20.56	1.31302	6.03283	High score	1.30074
TCGA-HU-A4HB	2	0.04	-1.39794	-3.23448	Low score	1.43901
TCGA-HU-A4HD	136	2.72	0.434569	5.491	High score	0.432643
TCGA-IN-7806	57	1.14	0.0569049	-6.03388	Low score	0.260491
TCGA-IN-7808	75	1.5	0.176091	-5.01206	Low score	1.47359
TCGA-IN-8462	93	1.86	0.269513	-11.4561	Low score	0.944209
TCGA-IN-8663	131	2.62	0.418301	1.1387	High score	12.5391
TCGA-IN-A6RI	67	1.34	0.127105	5.17371	High score	0.403989
TCGA-IN-A6RJ	64	1.28	0.10721	-10.5294	Low score	0.922437
TCGA-IN-A6RL	251	5.02	0.700704	-7.30029	Low score	0.489406
TCGA-IN-A6RN	70	1.4	0.146128	-9.45099	Low score	1.31039
TCGA-IN-A6RR	111	2.22	0.346353	-9.22224	Low score	0.385018
TCGA-IN-A6RS	81	1.62	0.209515	-1.19608	Low score	1.03576
TCGA-IN-A7NR	40	0.8	-0.09691	-6.67355	Low score	0.579219
TCGA-IN-A7NT	93	1.86	0.269513	5.11601	High score	2.29508
TCGA-IN-A7NU	66	1.32	0.120574	-9.85013	Low score	1.48555
TCGA-IN-AB1V	34	0.68	-0.167491	-9.53589	Low score	1.05027
TCGA-IN-AB1X	92	1.84	0.264818	1.51526	High score	5.79113
TCGA-IP-7968	87	1.74	0.240549	6.19879	High score	1.81131
TCGA-KB-A6F7	64	1.28	0.10721	12.1097	High score	1.1504
TCGA-KB-A93G	31	0.62	-0.207608	-7.64594	Low score	3.27089
TCGA-KB-A93H	150	3	0.477121	5.69332	High score	0.720794
TCGA-KB-A93J	135	2.7	0.431364	-3.22026	Low score	2.84374
TCGA-MX-A5UG	7	0.14	-0.853872	-9.3233	Low score	1.84347
TCGA-MX-A5UJ	1169	23.38	1.36884	-0.949412	Low score	1.13133
TCGA-MX-A663	46	0.92	-0.0362122	-4.86816	Low score	0.614642
TCGA-MX-A666	64	1.28	0.10721	17.9709	High score	0.688593
TCGA-R5-A7O7	81	1.62	0.209515	5.33122	High score	1.48424
TCGA-R5-A7ZE	82	1.64	0.214844	0.0872543	High score	0.701781
TCGA-R5-A7ZF	33	0.66	-0.180456	11.6036	High score	0.856524
TCGA-R5-A7ZI	685	13.7	1.13672	0.0670092	High score	6.41316
TCGA-R5-A7ZR	56	1.12	0.049218	-1.41437	Low score	0.486695
TCGA-R5-A805	98	1.96	0.292256	-2.74469	Low score	2.27365
TCGA-RD-A7BS	30	0.6	-0.221849	-6.36818	Low score	1.95397
TCGA-RD-A7BT	172	3.44	0.536558	7.13886	High score	0.299698
TCGA-RD-A7BW	17	0.34	-0.468521	-13.0334	Low score	1.53083
TCGA-RD-A7C1	199	3.98	0.599883	7.04005	High score	3.3924
TCGA-RD-A8MV	51	1.02	0.00860017	-2.68175	Low score	2.17509
TCGA-RD-A8MW	41	0.82	-0.0861861	-5.07941	Low score	2.06655
TCGA-RD-A8N1	60	1.2	0.0791812	1.62791	High score	2.02294
TCGA-RD-A8N4	0	0	#NAME?	-14.2806	Low score	0.963463
TCGA-RD-A8N5	14	0.28	-0.552842	-9.95668	Low score	0.863657
TCGA-RD-A8N6	119	2.38	0.376577	-2.92292	Low score	0.365537
TCGA-RD-A8N9	84	1.68	0.225309	-4.56503	Low score	1.53705
TCGA-RD-A8NB	383	7.66	0.884229	3.32368	High score	3.60631
TCGA-SW-A7EA	523	10.46	1.01953	-2.6019	Low score	11.0489
TCGA-SW-A7EB	87	1.74	0.240549	-3.39536	Low score	0.583991
TCGA-VQ-A8DT	106	2.12	0.326336	-1.05121	Low score	0.462619
TCGA-VQ-A8DU	121	2.42	0.383815	4.97746	High score	0.876255
TCGA-VQ-A8DV	59	1.18	0.071882	0.0556529	High score	0.321066
TCGA-VQ-A8DZ	55	1.1	0.0413927	-0.212873	High score	0.484948
TCGA-VQ-A8E0	81	1.62	0.209515	-1.41646	Low score	0.634593
TCGA-VQ-A8E2	79	1.58	0.198657	9.35703	High score	0.912552
TCGA-VQ-A8E3	615	12.3	1.08991	12.1341	High score	9.74191
TCGA-VQ-A8E7	74	1.48	0.170262	-0.978866	Low score	0.483557
TCGA-VQ-A8P2	5612	112.24	2.05015	11.567	High score	0.98257
TCGA-VQ-A8P3	233	4.66	0.668386	0.733812	High score	1.58601
TCGA-VQ-A8P5	158	3.16	0.499687	12.8975	High score	1.06521
TCGA-VQ-A8P8	40	0.8	-0.09691	-4.53267	Low score	0.785543
TCGA-VQ-A8PB	686	13.72	1.13735	15.441	High score	0.975409
TCGA-VQ-A8PC	82	1.64	0.214844	-4.42737	Low score	1.16538
TCGA-VQ-A8PD	28	0.56	-0.251812	-3.38625	Low score	2.00671
TCGA-VQ-A8PE	91	1.82	0.260071	12.9096	High score	1.70084
TCGA-VQ-A8PF	42	0.84	-0.0757207	5.4207	High score	3.07748
TCGA-VQ-A8PH	160	3.2	0.50515	13.8901	High score	0.543655
TCGA-VQ-A8PJ	116	2.32	0.365488	-1.51156	Low score	0.286261
TCGA-VQ-A8PK	65	1.3	0.113943	5.31343	High score	1.47213
TCGA-VQ-A8PM	31	0.62	-0.207608	-4.87048	Low score	1.07259
TCGA-VQ-A8PO	673	13.46	1.12905	10.8081	High score	2.07527
TCGA-VQ-A8PP	1231	24.62	1.39129	-1.03178	Low score	1.59201
TCGA-VQ-A8PQ	0	0	#NAME?	-7.88696	Low score	2.01691
TCGA-VQ-A8PU	90	1.8	0.255273	-0.775507	Low score	0.155488
TCGA-VQ-A8PX	446	8.92	0.950365	-0.211924	High score	0.472924
TCGA-VQ-A91A	95	1.9	0.278754	1.89924	High score	1.94848
TCGA-VQ-A91D	2003	40.06	1.60271	-1.39471	Low score	3.32144
TCGA-VQ-A91E	584	11.68	1.06744	8.95872	High score	1.3409
TCGA-VQ-A91K	1143	22.86	1.35908	-4.61099	Low score	1.32193
TCGA-VQ-A91N	78	1.56	0.193125	12.3641	High score	0.669178
TCGA-VQ-A91Q	77	1.54	0.187521	-4.01432	Low score	0.919643
TCGA-VQ-A91S	185	3.7	0.568202	8.14695	High score	5.02121
TCGA-VQ-A91U	109	2.18	0.338456	-0.114451	High score	1.25349
TCGA-VQ-A91V	201	4.02	0.604226	-2.92215	Low score	0.448028
TCGA-VQ-A91X	168	3.36	0.526339	3.25662	High score	0.163764
TCGA-VQ-A91Y	35	0.7	-0.154902	-6.02952	Low score	1.46491
TCGA-VQ-A91Z	117	2.34	0.369216	8.15021	High score	0.0810382
TCGA-VQ-A922	80	1.6	0.20412	11.9316	High score	0.617965
TCGA-VQ-A923	67	1.34	0.127105	8.40398	High score	3.13101
TCGA-VQ-A924	1180	23.6	1.37291	8.46142	High score	4.52988
TCGA-VQ-A925	91	1.82	0.260071	4.52877	High score	0.781054
TCGA-VQ-A927	6	0.12	-0.920819	-6.73414	Low score	0.841266
TCGA-VQ-A928	48	0.96	-0.0177288	-1.51625	Low score	0.598803
TCGA-VQ-A92D	94	1.88	0.274158	-0.560865	Low score	0.75091
TCGA-VQ-A94O	40	0.8	-0.09691	15.2524	High score	0.92387
TCGA-VQ-A94P	16	0.32	-0.49485	-14.5925	Low score	0.920356
TCGA-VQ-A94R	229	4.58	0.660865	6.43433	High score	1.03525
TCGA-VQ-A94T	57	1.14	0.0569049	4.51646	High score	2.5886
TCGA-VQ-A94U	126	2.52	0.401401	3.19403	High score	0.444966
TCGA-VQ-AA64	216	4.32	0.635484	1.2045	High score	0.330133
TCGA-VQ-AA68	143	2.86	0.456366	1.0073	High score	1.24853
TCGA-VQ-AA69	53	1.06	0.0253059	28.1891	High score	2.50198
TCGA-VQ-AA6A	71	1.42	0.152288	1.7746	High score	0.24275
TCGA-VQ-AA6D	500	10	1	20.1052	High score	1.79736
TCGA-VQ-AA6F	24	0.48	-0.318759	-3.7231	Low score	0.924427
TCGA-VQ-AA6G	101	2.02	0.305351	-7.21127	Low score	2.10112
TCGA-VQ-AA6J	83	1.66	0.220108	4.5701	High score	3.06693
TCGA-VQ-AA6K	54	1.08	0.0334238	1.50939	High score	0.849278
TCGA-ZA-A8F6	42	0.84	-0.0757207	-10.5325	Low score	0.909155
TCGA-ZQ-A9CR	68	1.36	0.133539	-3.9437	Low score	2.28399
