# Supplementary material for: A Novel DNA Repair Gene Signature for Immune Checkpoint Inhibitor-Based Therapy in Gastric Cancer
Source: Front Cell Dev Biol. 2022 May 23;10:893546. doi: 10.3389/fcell.2022.893546 (PMC9168368; doi:10.3389/fcell.2022.893546)
Supplement: Supplementary file 10 [file Table8.XLSX]

## Sheet: OS
ID	group	OS	censOS
SAMf2ce197162ce	High score	1.577	1
SAM698d8d76b934	High score	0.427105	1
SAMc1b27bc16435	High score	24.1807	0
SAM85e41e7f33f9	High score	0.62423	1
SAMf275eb859a39	Low score	24.4764	0
SAM7f0d9cc7f001	Low score	4.63244	1
SAM4305ab968b90	High score	1.41273	1
SAMcf018fee2acd	Low score	16.23	1
SAMb2f1d0e54ece	Low score	11.4004	1
SAMcc4675f394a1	Low score	3.12115	1
SAM49f9b2e57aa5	High score	7.45791	1
SAM2e7aa8fa0ab3	High score	7.72074	1
SAMd0e47be700b0	High score	0.887064	1
SAMdf3e42c8672a	High score	7.32649	1
SAMd027124354ce	High score	23.5236	0
SAM36d87392593b	High score	23.6879	0
SAM4edbe45817b3	High score	1.05133	1
SAM36a9225b0222	Low score	23.8193	0
SAMe7bf6c015192	Low score	3.12115	1
SAM6dd7ad1d797d	Low score	19.2854	1
SAMc0d625a50eb8	Low score	13.2731	1
SAM18039827e1b9	High score	1.47844	1
SAM681e4bf7cf85	High score	23.3922	0
SAMc692536a795a	Low score	5.65092	1
SAM9a2cf3c06fb3	Low score	5.65092	1
SAM557dde1b9f3e	Low score	6.70226	1
SAMb8f13a0525a6	High score	2.69405	1
SAM23aa15d4a0b0	High score	5.71663	1
SAM468a9e1dc821	Low score	3.8768	1
SAM81b71522417a	High score	2.13552	1
SAM6cb230f208a8	Low score	23.2279	0
SAM0684af734db1	High score	23.2608	0
SAMb963dda93cfd	High score	2.75975	1
SAMa9ca8536d2b1	Low score	21.848	0
SAM9fb814c22bdb	Low score	19.1211	1
SAMbcbc7957c264	Low score	4.17248	1
SAM7fb6987514a4	High score	22.8337	0
SAM63405b04ab2d	Low score	6.80082	1
SAM18bc1078bc15	High score	6.89938	1
SAM7d2dfba6cd84	Low score	12.7146	1
SAMd1bd63734394	High score	1.9384	1
SAMe9ae8beb82fa	Low score	5.48665	1
SAMb0a83e5fbde9	Low score	23.3265	0
SAMba7176afe070	Low score	3.44969	0
SAMae1690469964	High score	21.1581	1
SAMbe83eae4026e	High score	2.7269	1
SAMe5bc41772bc9	Low score	6.11088	1
SAM23095936e611	High score	2.23409	1
SAM7114d99032ec	Low score	10.8419	1
SAMd215b503f99a	Low score	1.70842	0
SAMdb3f50c9129c	Low score	15.8029	1
SAMbf1a3ae828e6	High score	20.731	0
SAM52e3fa3ad574	Low score	7.95072	1
SAMd4c0837b0997	High score	5.38809	1
SAM9cafb905b36a	High score	7.62218	1
SAM3f2033c90438	High score	0.821355	1
SAM032c642382a7	High score	2.49692	1
SAM5ffd7e4cd794	High score	1.21561	1
SAMb419a8fcbfcd	High score	22.7351	0
SAM8884fe446d20	High score	23.1622	0
SAM17c45bf16bb6	High score	2.69405	1
SAM2070b416069c	Low score	8.01643	1
SAM0ce9c983b20f	High score	6.6037	1
SAMa1e62d323e1d	High score	10.5791	1
SAM61baf919bb01	Low score	15.6057	1
SAM97a00e0929fb	High score	12.7146	0
SAM2f228939632f	Low score	7.88501	1
SAM9539a4f19ebc	Low score	7.95072	1
SAM36851bc8b9ae	High score	3.54825	1
SAM297c0301e861	Low score	8.08214	1
SAM1fa6bcb7fc48	Low score	22.7351	0
SAM075e037d95bc	Low score	21.3224	0
SAM6d2ae0c39b96	Low score	22.1109	0
SAMcabb6d58ff55	High score	20.271	0
SAM716f54e468f4	High score	21.191	0
SAMeff2ce356ccb	High score	8.08214	1
SAM110501d0eedb	Low score	4.27105	1
SAM2e9ac0b1b250	High score	22.1437	0
SAMc0ef41aa6c8b	Low score	9.56057	1
SAMd636e3461955	Low score	10.4805	1
SAMe712352fb82a	High score	22.1109	0
SAM30b5c6c54cf7	High score	9.26489	1
SAMd98bac0a070f	Low score	2.06982	1
SAM8e8ef2368dfa	Low score	4.50103	1
SAM08cce2fa88f2	Low score	22.1109	0
SAMb4c7a001537d	High score	3.18686	1
SAMfd947610629d	Low score	9.03491	1
SAM943df5cf15df	Low score	2.13552	1
SAM31f41dd0d6ca	Low score	8.27926	1
SAMb3c02294aba7	High score	22.4066	0
SAM39eb94fa504d	Low score	17.9055	1
SAM62fb1388c871	High score	22.5051	0
SAMc0da5d48686d	High score	9.49487	1
SAMe7bcab05402e	Low score	7.91786	1
SAM2570ff4aae6e	Low score	22.3737	0
SAM2dc3f04e45e9	High score	10.1848	1
SAM9448d858692c	High score	2.03696	1
SAM4501e41e4751	Low score	1.11704	1
SAM714285adf612	Low score	0.62423	1
SAM5b57e47fdcb3	High score	3.84394	1
SAMae4da274eded	High score	4.99384	1
SAMd35318127278	High score	21.5852	0
SAMa913c6139ec8	Low score	5.12526	1
SAM75142fcab9df	Low score	11.9261	1
SAMd697ba701077	High score	21.1581	1
SAM166a419a4e5a	Low score	5.38809	1
SAM025b45c27e05	Low score	8.77207	1
SAMe07c4560772d	High score	2.10267	0
SAM2dc578e0165f	High score	1.97125	1
SAM3785587846ce	High score	7.06366	1
SAM560f23d6a3ad	High score	21.3881	0
SAM52500cabdd36	High score	20.4682	0
SAM14df63a65411	Low score	21.4209	0
SAMf3a9bce50099	Low score	2.10267	0
SAMffa5c7cad0e5	Low score	15.54	1
SAMdab9ca8fb5de	Low score	0.197125	0
SAM34430ef08e5b	Low score	18.1684	0
SAM4b0175e8db6e	Low score	2.06982	1
SAMf28c01545593	Low score	6.40657	1
SAMaec7380f9ab0	High score	20.8624	0
SAMaf7578d55754	Low score	0.229979	1
SAMbd8ee73983b8	High score	0.854209	1
SAMe94c30c30616	High score	15.3758	1
SAM54e58f1b0230	High score	4.36961	1
SAM5e3bae090b8c	Low score	6.73511	1
SAM3cb94b0d5297	Low score	5.05955	1
SAM61b9d4d84c64	High score	21.3881	0
SAM8a42c0d59187	High score	2.82546	1
SAMcb132b0cdd2c	High score	2.52977	1
SAMe97af0feefdf	Low score	11.1047	1
SAMee3844cc0b9f	Low score	3.21971	1
SAM73b653ae20d1	High score	1.80698	1
SAMdcae54fcd7fa	High score	6.2423	1
SAMdad5c29dc105	High score	2.43121	1
SAMa424c75831b4	High score	3.54825	1
SAM28687037e4ff	High score	21.5852	0
SAMe50d15fde368	High score	18.8912	0
SAM45c8e6412c66	High score	3.48255	1
SAM8533e5e261d6	Low score	12.8131	1
SAMaaf505c36f93	High score	20.5667	0
SAM73663ee4a96e	High score	21.2567	0
SAM0bdb3428bd13	Low score	2.23409	1
SAM3330c03fdf00	Low score	19.1869	0
SAM0a7c2091dd56	Low score	2.62834	1
SAM7bff231634e9	High score	10.2505	1
SAM5d1dfd5207f5	Low score	10.9076	1
SAMeb587a68006b	Low score	20.6982	0
SAM99a46b9eec27	Low score	3.61396	1
SAM1ac4e3dee297	Low score	5.51951	1
SAM553c3c35b847	Low score	6.70226	1
SAM3e04eb914f3d	Low score	17.2813	0
SAMc2a1820d4e6b	Low score	20.731	0
SAM822b226466a1	Low score	17.2813	0
SAMabc151b01ea3	Low score	0.558522	1
SAMe1eb5d988760	High score	21.0595	0
SAMe3210d3632b4	Low score	2.16838	1
SAMb15ad09d6e24	Low score	3.8768	1
SAM7893196e0e89	High score	2.66119	1
SAM3f446449bf81	High score	0.755647	1
SAM961d04c42bd9	High score	5.8809	1
SAMb0d11db9aa79	High score	10.5462	1
SAM19fec8f3b3bd	Low score	9.88912	1
SAM6083aac8db99	High score	20.6324	0
SAM7ee2b6e4d6b3	Low score	1.70842	1
SAMa90d73f8d891	Low score	1.01848	1
SAMaff272833538	High score	2.13552	1
SAM415f36ad349e	High score	17.9713	1
SAM7c67b05aa109	Low score	8.24641	1
SAMad83c9c53537	Low score	14.9815	0
SAM3e8baff50d7a	High score	6.96509	1
SAM3ee5dcd894f0	Low score	8.70637	1
SAM8a1b0e02ee42	High score	20.5667	0
SAMd7d57ee3a863	High score	20.271	0
SAMeb29625f76a5	Low score	3.12115	1
SAM563d6233dfa2	Low score	2.13552	1
SAM4581bac493af	High score	20.0411	0
SAMa1871f491b02	High score	1.74127	1
SAM30cf07d4874f	Low score	11.6632	1
SAM31291c256373	Low score	1.1499	1
SAMd135d5867fe3	High score	3.61396	1
SAM9e11ec6bea80	High score	15.4086	1
SAM065890737112	High score	20.0739	0
SAMb470eb8f04be	High score	20.0739	0
SAM675a12a09c15	Low score	2.89117	1
SAM1e9c4d1d39ae	High score	12.4189	1
SAM5a2347c0498a	High score	4.89528	1
SAM0571f17f4045	High score	4.53388	1
SAM4b7ea015fd9e	Low score	13.2731	1
SAM9306c5c92444	High score	15.4415	0
SAMb15ac6e4c4ef	High score	20.0082	0
SAM28e6031ac18b	Low score	9.23203	1
SAMd86389d0d768	Low score	2.20123	1
SAM63b2189c36d7	Low score	3.97536	1
SAM18be5b395318	High score	9.00205	1
SAM0d855cff64e6	High score	2.85832	1
SAM6cbc10abddb0	High score	5.94661	1
SAMdee1011782cd	Low score	3.90965	1
SAMe9475f77504b	Low score	18.6612	0
SAMa535fcdf18a0	High score	17.2813	0
SAM7746b76437e6	Low score	2.82546	1
SAM548551ef782c	High score	17.2813	0
SAM203dcf14f927	High score	19.3511	0
SAMe41b1e773582	High score	0.854209	1
SAM978a587b207e	High score	2.10267	1
SAM5234688806a7	Low score	5.8809	1
SAM2c9586161ce6	High score	11.269	1
SAM76a431ba6ce1	Low score	14.1273	1
SAM7a9093b9c7e9	Low score	1.80698	1
SAM8f2275c36e8c	Low score	20.731	0
SAMab8052a03398	Low score	13.306	1
SAMd3bd67996035	High score	20.8296	0
SAMfddc359e862b	High score	1.9384	1
SAM753d4bb52dbe	Low score	11.3676	1
SAMd3601288319e	Low score	23.1294	0
SAM59f392864f5d	High score	17.7741	1
SAM26104d5adc89	Low score	5.38809	1
SAMba1a34b5a060	High score	12.846	1
SAM18a4dabbc557	High score	16.46	1
SAMfb7aec7cb0e2	High score	22.538	0
SAMfed609955db9	Low score	20.5667	0
SAMb8070b7937e7	Low score	21.0267	1
SAMf2aae1443f67	Low score	10.3491	1
SAM2bba8cb35e48	Low score	10.4805	1
SAMcee0fa8c05b4	High score	1.67556	1
SAM5c139c5c1c4f	Low score	7.22793	1
SAMc1251c7bfee2	High score	21.6181	0
SAM6780ed436b55	High score	6.2423	1
SAM85f0a3ac1c45	High score	5.84805	1
SAM9d2494119c05	High score	1.44559	1
SAM9410b866974a	Low score	6.73511	1
SAM5d989c86255e	High score	3.44969	1
SAM27299aed7681	High score	18.8583	0
SAM49d48750e294	Low score	9.85626	1
SAMd43f8933066b	Low score	20.0082	0
SAM7aa01fc49a80	Low score	2.13552	1
SAM0257bbbbd388	High score	15.6386	1
SAMc919aebc7fdd	Low score	20.731	0
SAMa321770ac31c	High score	7.06366	0
SAM3894ac3956a5	Low score	2.10267	0
SAM3779e979db6b	Low score	1.31417	1
SAM1c0ecfb3eb63	Low score	5.84805	1
SAMbf91f27e7f9b	Low score	0.591376	1
SAMbcb07ba81cee	High score	2.52977	1
SAM9aa6a095a9d6	Low score	8.83778	1
SAM957378bd907f	Low score	2.23409	1
SAMf82bbdc267c8	Low score	3.12115	1
SAM2624229effe8	Low score	2.56263	1
SAMd2492b2a31bb	Low score	7.85216	1
SAM670649e105b5	High score	22.078	0
SAM91c47b054ffb	High score	17.0185	1
SAM491e341d5a82	High score	1.87269	1
SAM5fe7a81a39dd	High score	17.0842	1
SAM29da928587ad	Low score	2.59548	1
SAM0a0f2bac4b20	Low score	1.18275	1
SAM8e469834acc1	Low score	3.71253	1
SAM8e43e9caf307	High score	0.492813	1
SAM99b1f6a9534e	High score	0.492813	1
SAM12502d970c10	High score	7.3922	1
SAM9681450bbc90	Low score	4.96099	1
SAM7d7c54623618	High score	21.2238	0
SAM181b638b8248	Low score	10.8747	1
SAMbfdffb97c446	High score	6.70226	1
SAM3b15b4c6311d	High score	21.4538	0
SAM00b9e5c52da9	Low score	1.90554	1
SAM59b825252c0d	High score	0.525667	1
SAM1c8b086175ca	Low score	20.7639	1
SAMeaa477a5384b	High score	21.5852	0
SAM1dda30f1c5be	Low score	21.2567	0
SAM9eebdef2858a	High score	0.821355	1
SAM9daccafc18db	High score	16.46	0
SAM2eb07dedf07f	Low score	20.501	0
SAM25510f300d79	High score	20.6982	0
SAMbda79f955628	High score	20.6324	0
SAM9b9d48b0b02c	High score	2.89117	1
SAMff41c4e8c08f	Low score	2.46407	1
SAMc97f35a29d16	Low score	0.821355	0
SAM187e056d6a2a	Low score	2.29979	1
SAMbc8dc3a7b54e	High score	14.7515	1
SAM7b40007f4aa4	High score	21.6509	0
SAM568ce160abd9	Low score	12.846	1
SAM14938611a2d3	High score	21.4209	0
SAM1a87df750b9d	High score	5.38809	1
SAMae02629a97f7	Low score	3.25257	1
SAM47fc46c3d6be	High score	18.7269	0
SAM7829a341b9f3	High score	3.8768	1
SAM0f956e757453	Low score	10.4148	1
SAMaf42c1541269	High score	5.51951	0
SAM09c84ec0cf34	Low score	6.50513	1
SAM7538ad9ff524	Low score	19.1211	0
SAM95c70496ffb5	Low score	0.361396	1
SAM7edacb3deb65	High score	18.0041	0
SAMb2e4a082541a	Low score	4.36961	1
SAM771445e92421	Low score	19.4168	0
SAM59fda9035d1d	Low score	3.74538	1
SAM727c0e92a2a7	High score	18.7269	0
SAM6f2a102a99df	High score	19.2854	0
SAMe56c96c51190	Low score	9.7577	1
SAM2b672f4336c7	Low score	15.3101	1
SAM1ab1b28d9f2b	High score	2.10267	1
SAM1bcc62d8290c	High score	18.6283	0
SAM6662f5181f87	Low score	19.2854	0
SAMe0c49ea0df5d	Low score	4.13963	1
SAM59289ca42c99	Low score	1.70842	1
SAM18b9351e265a	High score	15.8686	1
SAM7fb7a13c096b	High score	1.67556	1
SAM87a8e18eb45b	High score	2.75975	1
SAM1f3c93814cb9	Low score	1.44559	1
SAM5fc9ae0aed1f	High score	0.62423	1
SAM9725303dce0c	High score	8.90349	0
SAM6ff654a20f98	Low score	18.5626	0
SAM65afda25b920	Low score	8.08214	1
SAMef0e3d2415fd	Low score	10.1191	1
SAM07a93a28f801	High score	12.846	0
SAM94859b440b1d	Low score	13.3388	1
SAM58e7832f4e7d	Low score	16.46	0
SAMc57eadb2d82b	High score	8.01643	1
SAMd5ab7fbfab4e	High score	18.1027	0
SAM5767dd75d142	High score	18.1684	0
SAMaabf4afe4213	High score	2.62834	1
SAMcc7a42d87e9c	High score	17.2156	0
SAMce39dd79b441	High score	6.27515	1
SAM75f12d1a55fc	Low score	14.7515	0
SAM6964a6d7b967	High score	16.2628	1
SAM3b1066e5801b	Low score	15.6386	0
SAMf20b827dca51	Low score	4.36961	1
SAM6792d6e98068	Low score	6.01232	1
SAM31d9176e11fb	High score	17.117	0
SAM04c589eb3fb3	Low score	0.689938	0
SAM5cc2d9036053	Low score	5.68378	1
SAMb8101c538753	High score	13.4045	1
SAM80c6183220e6	High score	14.7515	0
SAM572f19794c96	High score	16.8214	0
SAM1abf01dd4544	High score	16.8542	0
SAM1f83ebd6be9b	Low score	3.5154	1
SAM1f66db567eb5	High score	16.5914	0
SAM4918c524b83a	Low score	0.62423	0
SAMa0ca029b7afd	Low score	0.361396	1
SAM6157c8f38b72	Low score	16.5914	0
SAMe7e4f7c076a7	Low score	1.97125	1
SAMbe25e2c88f3e	High score	2.92402	1
SAM4caabd64e7fd	Low score	15.7043	0
SAMc6eff056c89a	Low score	1.80698	1
SAM5cfa1699bdb7	Low score	15.8357	0
SAMda4d892fddc8	Low score	14.1273	0
SAM3a1c9632ff7b	Low score	16.0329	0
SAM8b4b8b0f9e73	Low score	15.6715	0
SAMe3d4266775a9	High score	13.9959	0
SAM2de7cffb5f72	High score	1.83984	1

## Sheet: clinical response
ID	clinical response	group
SAMc1b27bc16435	PR	High score
SAMf275eb859a39	PR	Low score
SAM7f0d9cc7f001	PD	Low score
SAM4305ab968b90	PD	High score
SAMcf018fee2acd	PD	Low score
SAMb2f1d0e54ece	PR	Low score
SAMcc4675f394a1	PD	Low score
SAM49f9b2e57aa5	PD	High score
SAM2e7aa8fa0ab3	PD	High score
SAMdf3e42c8672a	PD	High score
SAMd027124354ce	CR	High score
SAM36d87392593b	SD	High score
SAM36a9225b0222	SD	Low score
SAMe7bf6c015192	PD	Low score
SAM6dd7ad1d797d	PD	Low score
SAMc0d625a50eb8	SD	Low score
SAM18039827e1b9	PD	High score
SAM681e4bf7cf85	PR	High score
SAMc692536a795a	PD	Low score
SAM9a2cf3c06fb3	PD	Low score
SAM557dde1b9f3e	PD	Low score
SAM23aa15d4a0b0	PD	High score
SAM468a9e1dc821	PD	Low score
SAM81b71522417a	PD	High score
SAM6cb230f208a8	PR	Low score
SAM0684af734db1	PR	High score
SAMb963dda93cfd	PD	High score
SAMa9ca8536d2b1	SD	Low score
SAM9fb814c22bdb	SD	Low score
SAMbcbc7957c264	PD	Low score
SAM7fb6987514a4	PD	High score
SAM63405b04ab2d	PD	Low score
SAM18bc1078bc15	PD	High score
SAM7d2dfba6cd84	SD	Low score
SAMd1bd63734394	PD	High score
SAMe9ae8beb82fa	PD	Low score
SAMb0a83e5fbde9	SD	Low score
SAMba7176afe070	PD	Low score
SAMae1690469964	SD	High score
SAMbe83eae4026e	PD	High score
SAMe5bc41772bc9	PD	Low score
SAM23095936e611	PD	High score
SAM7114d99032ec	PD	Low score
SAMd215b503f99a	SD	Low score
SAMdb3f50c9129c	PD	Low score
SAMbf1a3ae828e6	CR	High score
SAM52e3fa3ad574	PD	Low score
SAMd4c0837b0997	PD	High score
SAM9cafb905b36a	PD	High score
SAM032c642382a7	PD	High score
SAMb419a8fcbfcd	PR	High score
SAM8884fe446d20	PR	High score
SAM2070b416069c	SD	Low score
SAM0ce9c983b20f	PD	High score
SAMa1e62d323e1d	SD	High score
SAM61baf919bb01	SD	Low score
SAM97a00e0929fb	PR	High score
SAM2f228939632f	PD	Low score
SAM9539a4f19ebc	SD	Low score
SAM36851bc8b9ae	SD	High score
SAM297c0301e861	PD	Low score
SAM1fa6bcb7fc48	PD	Low score
SAM075e037d95bc	PR	Low score
SAM6d2ae0c39b96	PD	Low score
SAMcabb6d58ff55	SD	High score
SAM716f54e468f4	SD	High score
SAMeff2ce356ccb	PD	High score
SAM110501d0eedb	PD	Low score
SAM2e9ac0b1b250	CR	High score
SAMc0ef41aa6c8b	PD	Low score
SAMd636e3461955	PD	Low score
SAMe712352fb82a	PR	High score
SAM30b5c6c54cf7	CR	High score
SAMd98bac0a070f	PD	Low score
SAM8e8ef2368dfa	PD	Low score
SAM08cce2fa88f2	SD	Low score
SAMb4c7a001537d	PD	High score
SAMfd947610629d	PD	Low score
SAM943df5cf15df	PD	Low score
SAM31f41dd0d6ca	SD	Low score
SAMb3c02294aba7	PR	High score
SAM39eb94fa504d	PD	Low score
SAM62fb1388c871	PD	High score
SAMc0da5d48686d	PD	High score
SAMe7bcab05402e	SD	Low score
SAM2570ff4aae6e	PR	Low score
SAM2dc3f04e45e9	PD	High score
SAM4501e41e4751	PD	Low score
SAM5b57e47fdcb3	PD	High score
SAMae4da274eded	PD	High score
SAMd35318127278	CR	High score
SAMa913c6139ec8	SD	Low score
SAM75142fcab9df	PD	Low score
SAMd697ba701077	SD	High score
SAM166a419a4e5a	PD	Low score
SAM025b45c27e05	PD	Low score
SAMe07c4560772d	PD	High score
SAM560f23d6a3ad	CR	High score
SAM52500cabdd36	SD	High score
SAM14df63a65411	PR	Low score
SAMf3a9bce50099	PD	Low score
SAMffa5c7cad0e5	PR	Low score
SAMdab9ca8fb5de	PD	Low score
SAM34430ef08e5b	PD	Low score
SAM4b0175e8db6e	PD	Low score
SAMf28c01545593	SD	Low score
SAMaec7380f9ab0	PR	High score
SAMe94c30c30616	SD	High score
SAM54e58f1b0230	PD	High score
SAM5e3bae090b8c	PD	Low score
SAM3cb94b0d5297	PD	Low score
SAM61b9d4d84c64	SD	High score
SAMcb132b0cdd2c	PD	High score
SAMe97af0feefdf	PD	High score
SAMee3844cc0b9f	PD	Low score
SAMdcae54fcd7fa	SD	High score
SAMdad5c29dc105	PD	High score
SAMa424c75831b4	PD	High score
SAM28687037e4ff	SD	High score
SAMe50d15fde368	PR	High score
SAM45c8e6412c66	PD	High score
SAM8533e5e261d6	PR	Low score
SAMaaf505c36f93	PR	High score
SAM73663ee4a96e	CR	High score
SAM0bdb3428bd13	PD	Low score
SAM3330c03fdf00	PD	Low score
SAM0a7c2091dd56	PD	Low score
SAM7bff231634e9	SD	High score
SAM5d1dfd5207f5	PD	Low score
SAMeb587a68006b	SD	Low score
SAM99a46b9eec27	PD	Low score
SAM1ac4e3dee297	PD	Low score
SAM553c3c35b847	PD	Low score
SAM3e04eb914f3d	PR	Low score
SAMc2a1820d4e6b	CR	Low score
SAM822b226466a1	SD	Low score
SAMabc151b01ea3	PD	Low score
SAMe1eb5d988760	CR	High score
SAMe3210d3632b4	PD	High score
SAMb15ad09d6e24	PD	Low score
SAM7893196e0e89	PD	High score
SAM961d04c42bd9	PD	High score
SAMb0d11db9aa79	PD	High score
SAM19fec8f3b3bd	PD	High score
SAM6083aac8db99	PR	High score
SAMa90d73f8d891	PD	Low score
SAM415f36ad349e	PD	High score
SAM7c67b05aa109	SD	Low score
SAMad83c9c53537	PD	Low score
SAM3e8baff50d7a	SD	High score
SAM3ee5dcd894f0	PD	High score
SAM8a1b0e02ee42	CR	High score
SAMd7d57ee3a863	CR	High score
SAMeb29625f76a5	PD	Low score
SAM563d6233dfa2	PD	Low score
SAMa1871f491b02	PD	High score
SAM30cf07d4874f	SD	Low score
SAMd135d5867fe3	PD	High score
SAM9e11ec6bea80	SD	High score
SAM065890737112	CR	High score
SAMb470eb8f04be	CR	High score
SAM675a12a09c15	PD	Low score
SAM1e9c4d1d39ae	PD	High score
SAM5a2347c0498a	SD	High score
SAM0571f17f4045	SD	High score
SAM4b7ea015fd9e	PD	Low score
SAM9306c5c92444	PD	High score
SAMb15ac6e4c4ef	PR	High score
SAM28e6031ac18b	SD	Low score
SAMd86389d0d768	PD	Low score
SAM63b2189c36d7	PD	Low score
SAM18be5b395318	PD	High score
SAM0d855cff64e6	PD	High score
SAM6cbc10abddb0	PD	High score
SAMdee1011782cd	PD	Low score
SAMe9475f77504b	SD	Low score
SAMa535fcdf18a0	PR	High score
SAM548551ef782c	PR	High score
SAM203dcf14f927	CR	High score
SAMe41b1e773582	PD	High score
SAM978a587b207e	PD	High score
SAM5234688806a7	PD	Low score
SAM2c9586161ce6	PD	High score
SAM76a431ba6ce1	PD	Low score
SAM8f2275c36e8c	SD	High score
SAMab8052a03398	SD	Low score
SAMd3bd67996035	CR	High score
SAM753d4bb52dbe	SD	Low score
SAMd3601288319e	CR	High score
SAM59f392864f5d	SD	High score
SAM26104d5adc89	SD	Low score
SAMba1a34b5a060	PD	High score
SAM18a4dabbc557	PD	High score
SAMfb7aec7cb0e2	PR	High score
SAMfed609955db9	PD	Low score
SAMb8070b7937e7	SD	Low score
SAMf2aae1443f67	PD	Low score
SAM2bba8cb35e48	PD	Low score
SAM5c139c5c1c4f	PD	Low score
SAMc1251c7bfee2	PR	High score
SAM6780ed436b55	PD	High score
SAM85f0a3ac1c45	PD	High score
SAM9d2494119c05	PD	High score
SAM9410b866974a	SD	Low score
SAM5d989c86255e	PD	High score
SAM27299aed7681	PR	High score
SAM49d48750e294	PD	Low score
SAMd43f8933066b	PR	Low score
SAM7aa01fc49a80	PD	Low score
SAM0257bbbbd388	SD	High score
SAMc919aebc7fdd	PR	Low score
SAMa321770ac31c	PD	High score
SAM3894ac3956a5	PD	Low score
SAM1c0ecfb3eb63	PD	Low score
SAMbcb07ba81cee	PD	High score
SAM9aa6a095a9d6	PD	Low score
SAM957378bd907f	PD	Low score
SAMf82bbdc267c8	PD	Low score
SAM2624229effe8	PD	Low score
SAMd2492b2a31bb	PD	Low score
SAM670649e105b5	CR	High score
SAM91c47b054ffb	PR	High score
SAM5fe7a81a39dd	PD	High score
SAM29da928587ad	PD	Low score
SAM0a0f2bac4b20	PD	Low score
SAM8e469834acc1	PD	Low score
SAM12502d970c10	SD	High score
SAM7d7c54623618	PR	High score
SAM181b638b8248	PD	Low score
SAMbfdffb97c446	SD	High score
SAM3b15b4c6311d	CR	High score
SAM1c8b086175ca	PD	Low score
SAMeaa477a5384b	CR	High score
SAM1dda30f1c5be	PD	Low score
SAM9daccafc18db	PD	High score
SAM2eb07dedf07f	PR	Low score
SAM25510f300d79	CR	High score
SAMbda79f955628	SD	High score
SAM187e056d6a2a	PD	Low score
SAMbc8dc3a7b54e	PD	High score
SAM7b40007f4aa4	PR	High score
SAM568ce160abd9	SD	Low score
SAM14938611a2d3	PR	High score
SAM1a87df750b9d	SD	High score
SAMae02629a97f7	PD	Low score
SAM47fc46c3d6be	SD	High score
SAM7829a341b9f3	PD	High score
SAM0f956e757453	PD	Low score
SAMaf42c1541269	SD	High score
SAM09c84ec0cf34	PD	Low score
SAM7538ad9ff524	SD	Low score
SAMb2e4a082541a	PD	Low score
SAM771445e92421	CR	Low score
SAM59fda9035d1d	PD	Low score
SAM727c0e92a2a7	PR	High score
SAM6f2a102a99df	CR	High score
SAMe56c96c51190	PD	Low score
SAM2b672f4336c7	SD	Low score
SAM1ab1b28d9f2b	PD	High score
SAM6662f5181f87	PD	Low score
SAMe0c49ea0df5d	SD	Low score
SAM18b9351e265a	PD	High score
SAM7fb7a13c096b	PD	High score
SAM87a8e18eb45b	PD	High score
SAM9725303dce0c	PD	High score
SAM6ff654a20f98	CR	Low score
SAM65afda25b920	SD	Low score
SAMef0e3d2415fd	SD	Low score
SAM07a93a28f801	PR	High score
SAM94859b440b1d	PD	Low score
SAM58e7832f4e7d	PR	Low score
SAMc57eadb2d82b	PD	High score
SAM5767dd75d142	PR	High score
SAMaabf4afe4213	PD	High score
SAMcc7a42d87e9c	PR	High score
SAMce39dd79b441	PD	High score
SAM75f12d1a55fc	SD	Low score
SAM6964a6d7b967	PD	High score
SAM3b1066e5801b	SD	Low score
SAMf20b827dca51	PD	Low score
SAM6792d6e98068	PD	Low score
SAM31d9176e11fb	CR	High score
SAM5cc2d9036053	PD	Low score
SAMb8101c538753	SD	High score
SAM80c6183220e6	PD	High score
SAM572f19794c96	CR	High score
SAM1abf01dd4544	PR	High score
SAM1f83ebd6be9b	PD	Low score
SAM1f66db567eb5	PR	High score
SAM6157c8f38b72	PR	Low score
SAMe7e4f7c076a7	PD	Low score
SAM4caabd64e7fd	PR	Low score
SAMc6eff056c89a	PD	Low score
SAM5cfa1699bdb7	PD	Low score
SAMda4d892fddc8	PD	Low score
SAM3a1c9632ff7b	SD	High score
SAM8b4b8b0f9e73	SD	Low score
SAMe3d4266775a9	PD	High score

## Sheet: immunotype
ID	immunotype	group
SAM698d8d76b934	excluded	High score
SAMc1b27bc16435	excluded	High score
SAM85e41e7f33f9	inflamed	High score
SAMf275eb859a39	excluded	Low score
SAM7f0d9cc7f001	excluded	Low score
SAM4305ab968b90	desert	High score
SAMcf018fee2acd	excluded	Low score
SAMb2f1d0e54ece	desert	Low score
SAM49f9b2e57aa5	excluded	High score
SAM2e7aa8fa0ab3	excluded	High score
SAMd0e47be700b0	desert	High score
SAMdf3e42c8672a	inflamed	High score
SAMd027124354ce	desert	High score
SAM36d87392593b	excluded	High score
SAM4edbe45817b3	inflamed	High score
SAM36a9225b0222	inflamed	Low score
SAMe7bf6c015192	inflamed	Low score
SAMc0d625a50eb8	desert	Low score
SAM18039827e1b9	desert	High score
SAM681e4bf7cf85	excluded	High score
SAMc692536a795a	desert	Low score
SAM9a2cf3c06fb3	inflamed	Low score
SAM557dde1b9f3e	excluded	Low score
SAMb8f13a0525a6	excluded	High score
SAM23aa15d4a0b0	excluded	High score
SAM468a9e1dc821	desert	Low score
SAM6cb230f208a8	desert	Low score
SAMb963dda93cfd	excluded	High score
SAM9fb814c22bdb	desert	Low score
SAMbcbc7957c264	desert	Low score
SAM7fb6987514a4	excluded	High score
SAM7d2dfba6cd84	inflamed	Low score
SAMe9ae8beb82fa	desert	Low score
SAMba7176afe070	excluded	Low score
SAMbe83eae4026e	excluded	High score
SAMe5bc41772bc9	excluded	Low score
SAM23095936e611	desert	High score
SAMdb3f50c9129c	excluded	Low score
SAMbf1a3ae828e6	excluded	High score
SAMd4c0837b0997	excluded	High score
SAM9cafb905b36a	inflamed	High score
SAM3f2033c90438	inflamed	High score
SAM032c642382a7	inflamed	High score
SAMb419a8fcbfcd	excluded	High score
SAM8884fe446d20	inflamed	High score
SAM17c45bf16bb6	excluded	High score
SAM2070b416069c	excluded	Low score
SAM0ce9c983b20f	excluded	High score
SAMa1e62d323e1d	inflamed	High score
SAM61baf919bb01	desert	Low score
SAM97a00e0929fb	excluded	High score
SAM2f228939632f	excluded	Low score
SAM9539a4f19ebc	desert	Low score
SAM36851bc8b9ae	excluded	High score
SAM297c0301e861	excluded	Low score
SAM1fa6bcb7fc48	inflamed	Low score
SAM075e037d95bc	excluded	Low score
SAM6d2ae0c39b96	excluded	Low score
SAMcabb6d58ff55	inflamed	High score
SAMeff2ce356ccb	desert	High score
SAM110501d0eedb	desert	Low score
SAMc0ef41aa6c8b	desert	Low score
SAMd636e3461955	inflamed	Low score
SAMe712352fb82a	desert	High score
SAM30b5c6c54cf7	excluded	High score
SAMd98bac0a070f	desert	Low score
SAM8e8ef2368dfa	desert	Low score
SAM08cce2fa88f2	excluded	Low score
SAMb4c7a001537d	inflamed	High score
SAMfd947610629d	desert	Low score
SAM943df5cf15df	desert	Low score
SAMb3c02294aba7	desert	High score
SAM39eb94fa504d	excluded	Low score
SAMc0da5d48686d	desert	High score
SAM2570ff4aae6e	inflamed	Low score
SAM2dc3f04e45e9	inflamed	High score
SAM9448d858692c	inflamed	High score
SAM4501e41e4751	excluded	Low score
SAM714285adf612	inflamed	Low score
SAMd35318127278	excluded	High score
SAMa913c6139ec8	excluded	Low score
SAM75142fcab9df	excluded	Low score
SAMd697ba701077	excluded	High score
SAM166a419a4e5a	excluded	Low score
SAM025b45c27e05	desert	Low score
SAMe07c4560772d	desert	High score
SAM2dc578e0165f	excluded	High score
SAM560f23d6a3ad	inflamed	High score
SAM52500cabdd36	excluded	High score
SAM14df63a65411	excluded	Low score
SAMf3a9bce50099	excluded	Low score
SAMffa5c7cad0e5	desert	Low score
SAMdab9ca8fb5de	excluded	Low score
SAM4b0175e8db6e	desert	Low score
SAMf28c01545593	desert	Low score
SAMaec7380f9ab0	excluded	High score
SAMaf7578d55754	excluded	Low score
SAMbd8ee73983b8	excluded	High score
SAMe94c30c30616	excluded	High score
SAM54e58f1b0230	desert	High score
SAM5e3bae090b8c	excluded	Low score
SAM3cb94b0d5297	excluded	Low score
SAM61b9d4d84c64	inflamed	High score
SAMcb132b0cdd2c	desert	High score
SAMe97af0feefdf	excluded	Low score
SAM73b653ae20d1	inflamed	High score
SAMdcae54fcd7fa	excluded	High score
SAMdad5c29dc105	excluded	High score
SAM28687037e4ff	inflamed	Low score
SAMe50d15fde368	desert	High score
SAM45c8e6412c66	inflamed	High score
SAM8533e5e261d6	desert	Low score
SAMaaf505c36f93	excluded	High score
SAM73663ee4a96e	excluded	High score
SAM0a7c2091dd56	excluded	Low score
SAM99a46b9eec27	excluded	Low score
SAM1ac4e3dee297	excluded	Low score
SAM3e04eb914f3d	excluded	Low score
SAMc2a1820d4e6b	excluded	Low score
SAM822b226466a1	desert	Low score
SAMabc151b01ea3	excluded	Low score
SAMe1eb5d988760	inflamed	High score
SAMe3210d3632b4	inflamed	Low score
SAMb15ad09d6e24	excluded	Low score
SAM3f446449bf81	inflamed	High score
SAM961d04c42bd9	excluded	High score
SAMb0d11db9aa79	inflamed	High score
SAM19fec8f3b3bd	excluded	Low score
SAM6083aac8db99	inflamed	High score
SAM7ee2b6e4d6b3	excluded	Low score
SAMaff272833538	excluded	High score
SAM415f36ad349e	excluded	High score
SAM3e8baff50d7a	desert	High score
SAM3ee5dcd894f0	desert	Low score
SAM8a1b0e02ee42	desert	High score
SAMd7d57ee3a863	inflamed	High score
SAMeb29625f76a5	excluded	Low score
SAMa1871f491b02	desert	High score
SAM30cf07d4874f	excluded	Low score
SAM31291c256373	inflamed	Low score
SAMd135d5867fe3	excluded	High score
SAM9e11ec6bea80	inflamed	High score
SAM065890737112	inflamed	High score
SAMb470eb8f04be	excluded	High score
SAM675a12a09c15	desert	Low score
SAM1e9c4d1d39ae	inflamed	High score
SAM5a2347c0498a	desert	High score
SAM0571f17f4045	excluded	High score
SAM4b7ea015fd9e	excluded	Low score
SAM9306c5c92444	inflamed	High score
SAM28e6031ac18b	desert	Low score
SAMd86389d0d768	desert	Low score
SAM63b2189c36d7	desert	Low score
SAM18be5b395318	excluded	High score
SAM0d855cff64e6	desert	High score
SAM6cbc10abddb0	inflamed	Low score
SAMe9475f77504b	excluded	Low score
SAM7746b76437e6	desert	Low score
SAM548551ef782c	desert	High score
SAM203dcf14f927	inflamed	High score
SAMe41b1e773582	excluded	High score
SAM978a587b207e	excluded	High score
SAM5234688806a7	desert	Low score
SAM2c9586161ce6	desert	High score
SAM76a431ba6ce1	inflamed	Low score
SAM7a9093b9c7e9	desert	Low score
SAM8f2275c36e8c	desert	Low score
SAMab8052a03398	inflamed	Low score
SAMd3bd67996035	excluded	High score
SAMfddc359e862b	excluded	High score
SAM753d4bb52dbe	excluded	Low score
SAMd3601288319e	excluded	Low score
SAM59f392864f5d	excluded	High score
SAM26104d5adc89	excluded	Low score
SAMba1a34b5a060	inflamed	High score
SAM18a4dabbc557	excluded	High score
SAMfb7aec7cb0e2	inflamed	High score
SAMfed609955db9	desert	Low score
SAMb8070b7937e7	desert	Low score
SAMf2aae1443f67	desert	Low score
SAM2bba8cb35e48	excluded	Low score
SAMcee0fa8c05b4	excluded	High score
SAM5c139c5c1c4f	excluded	Low score
SAMc1251c7bfee2	excluded	High score
SAM6780ed436b55	inflamed	High score
SAM85f0a3ac1c45	excluded	High score
SAM5d989c86255e	desert	High score
SAM27299aed7681	excluded	High score
SAM49d48750e294	excluded	Low score
SAMd43f8933066b	inflamed	Low score
SAM7aa01fc49a80	excluded	Low score
SAM0257bbbbd388	excluded	High score
SAMc919aebc7fdd	inflamed	Low score
SAMa321770ac31c	excluded	High score
SAM3894ac3956a5	excluded	Low score
SAM3779e979db6b	excluded	Low score
SAM1c0ecfb3eb63	excluded	Low score
SAMbf91f27e7f9b	excluded	Low score
SAMbcb07ba81cee	excluded	High score
SAM9aa6a095a9d6	excluded	Low score
SAM957378bd907f	excluded	Low score
SAMf82bbdc267c8	desert	Low score
SAM2624229effe8	excluded	Low score
SAMd2492b2a31bb	desert	Low score
SAM670649e105b5	excluded	High score
SAM91c47b054ffb	inflamed	High score
SAM491e341d5a82	desert	High score
SAM5fe7a81a39dd	inflamed	High score
SAM29da928587ad	desert	Low score
SAM8e469834acc1	excluded	Low score
SAM8e43e9caf307	excluded	High score
SAM99b1f6a9534e	excluded	High score
SAM12502d970c10	inflamed	High score
SAM9681450bbc90	inflamed	Low score
SAM7d7c54623618	excluded	High score
SAM181b638b8248	excluded	Low score
SAMbfdffb97c446	excluded	High score
SAM3b15b4c6311d	inflamed	High score
SAM00b9e5c52da9	excluded	Low score
SAM1c8b086175ca	excluded	Low score
SAMeaa477a5384b	inflamed	High score
SAM1dda30f1c5be	desert	Low score
SAM9eebdef2858a	excluded	High score
SAM9daccafc18db	desert	High score
SAM2eb07dedf07f	inflamed	Low score
SAM25510f300d79	desert	High score
SAMbda79f955628	inflamed	High score
SAM9b9d48b0b02c	inflamed	High score
SAMff41c4e8c08f	excluded	Low score
SAMc97f35a29d16	desert	Low score
SAMbc8dc3a7b54e	desert	High score
SAM14938611a2d3	desert	High score
SAM1a87df750b9d	excluded	High score
SAM47fc46c3d6be	inflamed	High score
SAM7829a341b9f3	inflamed	High score
SAM0f956e757453	excluded	Low score
SAMaf42c1541269	inflamed	High score
SAM09c84ec0cf34	inflamed	Low score
SAM7538ad9ff524	inflamed	Low score
SAM95c70496ffb5	inflamed	Low score
SAM7edacb3deb65	desert	High score
SAM771445e92421	inflamed	Low score
SAMe56c96c51190	excluded	Low score
SAM2b672f4336c7	desert	Low score
SAM1ab1b28d9f2b	desert	High score
SAM1bcc62d8290c	excluded	High score
SAM6662f5181f87	inflamed	Low score
SAMe0c49ea0df5d	excluded	Low score
SAM59289ca42c99	excluded	Low score
SAM18b9351e265a	inflamed	High score
SAM7fb7a13c096b	excluded	High score
SAM87a8e18eb45b	excluded	High score
SAM1f3c93814cb9	excluded	Low score
SAM5fc9ae0aed1f	inflamed	High score
SAM9725303dce0c	desert	High score
SAM6ff654a20f98	excluded	Low score
SAM65afda25b920	excluded	Low score
SAMef0e3d2415fd	inflamed	Low score
SAM07a93a28f801	excluded	High score
SAM94859b440b1d	excluded	Low score
SAM58e7832f4e7d	desert	Low score
SAMc57eadb2d82b	desert	High score
SAMd5ab7fbfab4e	excluded	High score
SAM5767dd75d142	excluded	High score
SAMcc7a42d87e9c	inflamed	High score
SAMce39dd79b441	inflamed	High score
SAM75f12d1a55fc	inflamed	Low score
SAM3b1066e5801b	excluded	Low score
SAMf20b827dca51	inflamed	Low score
SAM6792d6e98068	desert	Low score
SAM31d9176e11fb	inflamed	High score
SAM5cc2d9036053	desert	Low score
SAMb8101c538753	inflamed	High score
SAM80c6183220e6	inflamed	High score
SAM572f19794c96	excluded	High score
SAM1abf01dd4544	excluded	High score
SAM1f83ebd6be9b	desert	Low score
SAM1f66db567eb5	inflamed	High score
SAM4918c524b83a	desert	Low score
SAM6157c8f38b72	desert	Low score
SAMe7e4f7c076a7	inflamed	Low score
SAM4caabd64e7fd	excluded	Low score
SAMc6eff056c89a	excluded	Low score
SAM8b4b8b0f9e73	excluded	Low score
